# Supplementary material for: Ultrafast charge transfer dynamics in 2D covalent organic frameworks/Re-complex hybrid photocatalyst
Source: Nat Commun. 2022 Feb 11;13:845. doi: 10.1038/s41467-022-28409-2 (PMC8837612; doi:10.1038/s41467-022-28409-2)
Supplement: Supplementary file 2 — Source Data [file 41467_2022_28409_MOESM2_ESM.xlsx]

## Sheet: Figure 1b
	TpBpy		Re-TpBpy		Re(CO)5Cl		Bpy		Tp
Wavenumber (cm-1)	Transmittance (a.u.)	Wavenumber (cm-1)	Transmittance (a.u.)	Wavenumber (cm-1)	Transmittance (a.u.)	Wavenumber (cm-1)	Transmittance (a.u.)	Wavenumber (cm-1)	Transmittance (a.u.)
3998	1.00177	3998	0.99703	3998	0.99461	3998	1.01094	3997.74	0.99844
3996	0.99766	3996	0.99365	3996	0.9909	3996	1.00868	3995.67	0.99899
3994	0.99498	3994	0.99051	3994	0.98762	3994	1.00772	3993.61	0.99913
3992	0.99821	3992	0.99048	3992	0.99003	3992	1.00849	3991.54	0.99779
3989	1.00253	3989	0.99362	3989	0.9951	3989	1.00886	3989.48	0.99604
3987	1.00282	3987	0.99613	3987	0.99717	3987	1.00746	3987.42	0.99581
3985	1.00223	3985	0.99813	3985	0.99843	3985	1.00496	3985.35	0.99731
3983	1.0032	3983	1	3983	1	3983	1.00255	3983.29	0.99825
3981	1.00351	3981	0.9988	3981	0.99788	3981	1.00074	3981.22	0.99716
3979	1.00294	3979	0.99529	3979	0.99317	3979	0.99974	3979.16	0.99645
3977	1.00296	3977	0.9932	3977	0.99029	3977	1.00038	3977.1	0.99771
3975	1.00438	3975	0.99288	3975	0.98946	3975	1.0007	3975.03	0.99913
3973	1.00479	3973	0.99281	3973	0.98876	3973	0.99956	3972.97	0.99922
3971	1.00215	3971	0.99228	3971	0.98871	3971	0.99961	3970.9	0.9993
3969	0.99994	3969	0.99148	3969	0.99074	3969	1.00175	3968.84	1.00026
3967	1.00012	3967	0.99141	3967	0.99344	3967	1.00472	3966.78	0.99969
3965	1.00071	3965	0.99126	3965	0.99414	3965	1.0056	3964.71	0.99756
3963	1.00128	3963	0.99067	3963	0.99299	3963	1.00132	3962.65	0.99731
3961	1.002	3961	0.99047	3961	0.99348	3961	0.99626	3960.59	0.99858
3959	1.00165	3959	0.98981	3959	0.9949	3959	0.99738	3958.52	0.99807
3956	1.00037	3956	0.98754	3956	0.99321	3956	0.99985	3956.46	0.99629
3954	0.99873	3954	0.98393	3954	0.9889	3954	0.99744	3954.39	0.99598
3952	0.99776	3952	0.98211	3952	0.98623	3952	0.99569	3952.33	0.99734
3950	0.99832	3950	0.98421	3950	0.98678	3950	0.99856	3950.27	0.9991
3948	0.99901	3948	0.98762	3948	0.98757	3948	1	3948.2	1.00015
3946	0.99878	3946	0.98942	3946	0.98801	3946	0.99902	3946.14	1.00025
3944	1	3944	0.99041	3944	0.98914	3944	0.99778	3944.07	1
3942	1.00278	3942	0.99156	3942	0.9886	3942	0.99371	3942.01	0.99872
3940	1.0009	3940	0.99195	3940	0.98628	3940	0.99045	3939.95	0.99663
3938	0.99639	3938	0.99141	3938	0.98645	3938	0.99139	3937.88	0.99603
3936	0.99503	3936	0.98966	3936	0.98835	3936	0.9955	3935.82	0.99758
3934	0.99535	3934	0.98745	3934	0.98781	3934	0.99833	3933.75	0.9987
3932	0.99696	3932	0.98774	3932	0.98673	3932	0.99574	3931.69	0.99755
3930	0.99792	3930	0.98941	3930	0.98715	3930	0.99443	3929.63	0.9956
3928	0.99569	3928	0.98878	3928	0.98696	3928	0.99743	3927.56	0.9935
3926	0.99594	3926	0.98744	3926	0.98739	3926	0.99808	3925.5	0.99133
3923	1.00074	3923	0.99003	3923	0.98979	3923	0.99524	3923.44	0.99098
3921	1.00253	3921	0.99496	3921	0.992	3921	0.9942	3921.37	0.99297
3919	0.99939	3919	0.99567	3919	0.99289	3919	0.99413	3919.31	0.99463
3917	0.99748	3917	0.99246	3917	0.99169	3917	0.99053	3917.24	0.99447
3915	0.99836	3915	0.99069	3915	0.98643	3915	0.98687	3915.18	0.99486
3913	0.99764	3913	0.98948	3913	0.97799	3913	0.98855	3913.12	0.99643
3911	0.99437	3911	0.98687	3911	0.96884	3911	0.99309	3911.05	0.99647
3909	0.99087	3909	0.98453	3909	0.96251	3909	0.99757	3908.99	0.9948
3907	0.98905	3907	0.9832	3907	0.96189	3907	1	3906.92	0.99359
3905	0.98919	3905	0.98276	3905	0.96468	3905	0.99605	3904.86	0.99334
3903	0.99162	3903	0.98397	3903	0.96739	3903	0.98863	3902.8	0.99302
3901	0.99563	3901	0.98633	3901	0.97126	3901	0.98502	3900.73	0.99093
3899	0.99819	3899	0.98736	3899	0.97638	3899	0.98341	3898.67	0.98826
3897	0.99668	3897	0.98561	3897	0.97915	3897	0.98627	3896.6	0.98894
3895	0.99242	3895	0.98372	3895	0.98032	3895	0.99282	3894.54	0.9922
3892	0.99182	3892	0.98474	3892	0.98146	3892	0.99196	3892.48	0.99311
3890	0.99568	3890	0.9888	3890	0.98245	3890	0.98472	3890.41	0.991
3888	0.9955	3888	0.99227	3888	0.98478	3888	0.98765	3888.35	0.98975
3886	0.99442	3886	0.99396	3886	0.98621	3886	0.99484	3886.29	0.99001
3884	0.99593	3884	0.99436	3884	0.98632	3884	0.9967	3884.22	0.99151
3882	0.99606	3882	0.99329	3882	0.98897	3882	0.99472	3882.16	0.99432
3880	0.99916	3880	0.99301	3880	0.9899	3880	0.98513	3880.09	0.99484
3878	1.00136	3878	0.99469	3878	0.98824	3878	0.98113	3878.03	0.99219
3876	0.99899	3876	0.99588	3876	0.98909	3876	0.98773	3875.97	0.98991
3874	0.99743	3874	0.99413	3874	0.9903	3874	0.99285	3873.9	0.98956
3872	0.99455	3872	0.9899	3872	0.98892	3872	0.99417	3871.84	0.98959
3870	0.99266	3870	0.98833	3870	0.98739	3870	0.98695	3869.77	0.98815
3868	0.99326	3868	0.99049	3868	0.98928	3868	0.98065	3867.71	0.98784
3866	0.99261	3866	0.99276	3866	0.99232	3866	0.98257	3865.65	0.9897
3864	0.99397	3864	0.9941	3864	0.99144	3864	0.98058	3863.58	0.99054
3862	0.99347	3862	0.99217	3862	0.98704	3862	0.97885	3861.52	0.99019
3859	0.98964	3859	0.98727	3859	0.98464	3859	0.98393	3859.46	0.99188
3857	0.98551	3857	0.9816	3857	0.98481	3857	0.99347	3857.39	0.99725
3855	0.9815	3855	0.97868	3855	0.98433	3855	1	3855.33	0.99985
3853	0.9881	3853	0.98789	3853	0.9839	3853	0.98476	3853.26	0.99153
3851	1.00013	3851	0.99823	3851	0.9867	3851	0.96834	3851.2	0.98218
3849	1	3849	0.99575	3849	0.98864	3849	0.9738	3849.14	0.98478
3847	0.99488	3847	0.99088	3847	0.98924	3847	0.98441	3847.07	0.99385
3845	0.9908	3845	0.98948	3845	0.98954	3845	0.98946	3845.01	0.9998
3843	0.99023	3843	0.99098	3843	0.98918	3843	0.98794	3842.94	1
3841	0.99274	3841	0.99431	3841	0.98944	3841	0.98696	3840.88	0.99649
3839	0.99563	3839	0.99683	3839	0.98885	3839	0.98591	3838.82	0.99053
3837	0.99375	3837	0.99362	3837	0.98364	3837	0.98405	3836.75	0.98543
3835	0.99022	3835	0.98967	3835	0.98046	3835	0.98579	3834.69	0.98583
3833	0.99145	3833	0.9905	3833	0.98345	3833	0.98551	3832.62	0.98977
3831	0.9937	3831	0.99308	3831	0.98654	3831	0.98443	3830.56	0.99258
3829	0.99385	3829	0.99351	3829	0.98627	3829	0.98752	3828.5	0.99306
3826	0.99363	3826	0.99195	3826	0.98567	3826	0.99046	3826.43	0.99239
3824	0.98986	3824	0.98936	3824	0.98619	3824	0.99487	3824.37	0.99292
3822	0.9852	3822	0.98687	3822	0.98729	3822	0.99601	3822.31	0.99443
3820	0.9894	3820	0.98871	3820	0.9886	3820	0.98407	3820.24	0.99547
3818	0.99446	3818	0.99322	3818	0.98976	3818	0.97821	3818.18	0.99643
3816	0.99733	3816	0.99559	3816	0.98958	3816	0.97661	3816.11	0.99415
3814	0.99878	3814	0.99517	3814	0.9875	3814	0.97676	3814.05	0.98871
3812	0.99379	3812	0.9921	3812	0.98579	3812	0.98633	3811.99	0.98715
3810	0.98685	3810	0.98813	3810	0.98488	3810	0.99758	3809.92	0.99043
3808	0.98687	3808	0.98626	3808	0.98485	3808	1.00005	3807.86	0.99407
3806	0.9935	3806	0.9883	3806	0.987	3806	0.9956	3805.79	0.99516
3804	0.9921	3804	0.98965	3804	0.98961	3804	0.99837	3803.73	0.994
3802	0.98714	3802	0.98748	3802	0.98902	3802	0.99473	3801.67	0.99177
3800	0.98683	3800	0.98666	3800	0.98773	3800	0.9847	3799.6	0.99071
3798	0.98894	3798	0.98991	3798	0.98965	3798	0.98496	3797.54	0.99135
3795	0.99494	3795	0.99326	3795	0.99163	3795	0.98499	3795.47	0.99151
3793	0.99777	3793	0.99314	3793	0.99105	3793	0.98492	3793.41	0.99137
3791	0.9958	3791	0.99287	3791	0.99007	3791	0.98587	3791.35	0.99148
3789	0.9944	3789	0.99445	3789	0.99024	3789	0.98559	3789.28	0.99117
3787	0.99329	3787	0.99497	3787	0.98938	3787	0.98845	3787.22	0.99074
3785	0.99346	3785	0.99538	3785	0.98775	3785	0.99376	3785.16	0.99018
3783	0.99466	3783	0.99628	3783	0.9868	3783	0.99763	3783.09	0.98945
3781	0.99376	3781	0.99526	3781	0.98515	3781	0.9974	3781.03	0.98816
3779	0.99501	3779	0.99467	3779	0.98569	3779	0.99066	3778.96	0.98615
3777	0.99841	3777	0.99523	3777	0.98905	3777	0.98594	3776.9	0.98516
3775	0.99847	3775	0.99386	3775	0.98945	3775	0.98779	3774.84	0.98619
3773	0.99647	3773	0.99219	3773	0.98847	3773	0.99105	3772.77	0.98886
3771	0.99606	3771	0.99277	3771	0.98913	3771	0.99131	3770.71	0.99135
3769	0.9965	3769	0.99441	3769	0.98864	3769	0.98809	3768.64	0.99082
3767	0.99418	3767	0.99619	3767	0.98644	3767	0.98704	3766.58	0.98869
3765	0.99243	3765	0.99806	3765	0.98508	3765	0.98824	3764.52	0.98826
3762	0.99278	3762	0.9984	3762	0.98622	3762	0.99132	3762.45	0.98912
3760	0.99512	3760	0.99806	3760	0.98868	3760	0.99319	3760.39	0.98938
3758	0.99946	3758	0.99793	3758	0.98864	3758	0.98918	3758.33	0.99083
3756	0.99966	3756	0.99795	3756	0.98675	3756	0.98848	3756.26	0.99599
3754	0.996	3754	0.99821	3754	0.98702	3754	0.99422	3754.2	1.00126
3752	0.99643	3752	0.99605	3752	0.98975	3752	0.99374	3752.13	1.00193
3750	1.0031	3750	0.99352	3750	0.9921	3750	0.98243	3750.07	0.99955
3748	1.00264	3748	0.99536	3748	0.99362	3748	0.98035	3748.01	0.99804
3746	0.99719	3746	0.99597	3746	0.99622	3746	0.98298	3745.94	0.99708
3744	0.99906	3744	0.99366	3744	0.99601	3744	0.97854	3743.88	0.99465
3742	1.00006	3742	0.99266	3742	0.99193	3742	0.97912	3741.81	0.99435
3740	0.99338	3740	0.99201	3740	0.98856	3740	0.98649	3739.75	0.99736
3738	0.98898	3738	0.99247	3738	0.98696	3738	0.99289	3737.69	0.9998
3736	0.99219	3736	0.99691	3736	0.98846	3736	0.9925	3735.62	1
3734	0.99607	3734	1	3734	0.99088	3734	0.98372	3733.56	0.99793
3732	0.99684	3732	0.99764	3732	0.98926	3732	0.97779	3731.49	0.99507
3729	0.9966	3729	0.99398	3729	0.98658	3729	0.97927	3729.43	0.99432
3727	0.99726	3727	0.99198	3727	0.98759	3727	0.98374	3727.37	0.99478
3725	0.99954	3725	0.99219	3725	0.99088	3725	0.98582	3725.3	0.99403
3723	1	3723	0.99298	3723	0.99229	3723	0.98449	3723.24	0.99248
3721	0.99689	3721	0.99397	3721	0.99069	3721	0.98517	3721.18	0.99247
3719	0.99347	3719	0.99562	3719	0.9878	3719	0.9887	3719.11	0.99443
3717	0.99278	3717	0.99639	3717	0.98693	3717	0.99112	3717.05	0.99556
3715	0.99287	3715	0.99599	3715	0.98805	3715	0.99377	3714.98	0.99414
3713	0.99291	3713	0.99678	3713	0.9878	3713	0.99444	3712.92	0.99128
3711	0.99469	3711	0.99918	3711	0.98494	3711	0.98692	3710.86	0.98843
3709	0.99567	3709	0.99892	3709	0.98234	3709	0.98268	3708.79	0.98736
3707	0.99513	3707	0.99572	3707	0.98102	3707	0.98688	3706.73	0.98977
3705	0.99412	3705	0.99257	3705	0.98027	3705	0.991	3704.66	0.99465
3703	0.99602	3703	0.99266	3703	0.98055	3703	0.98807	3702.6	0.9976
3701	0.99978	3701	0.99505	3701	0.98254	3701	0.98213	3700.54	0.99606
3698	0.99948	3698	0.99612	3698	0.98543	3698	0.98332	3698.47	0.99317
3696	0.99915	3696	0.99719	3696	0.98724	3696	0.98826	3696.41	0.99249
3694	0.99929	3694	0.99722	3694	0.98635	3694	0.99279	3694.34	0.99389
3692	0.99742	3692	0.99553	3692	0.98531	3692	0.99528	3692.28	0.9965
3690	0.99888	3690	0.99643	3690	0.98475	3690	0.99124	3690.22	0.99857
3688	1.00201	3688	0.99808	3688	0.98178	3688	0.98372	3688.15	0.99684
3686	0.99994	3686	0.9957	3686	0.9814	3686	0.98261	3686.09	0.99363
3684	0.99892	3684	0.99295	3684	0.98447	3684	0.98642	3684.03	0.99333
3682	1.00001	3682	0.99132	3682	0.98718	3682	0.99142	3681.96	0.99577
3680	0.99885	3680	0.9901	3680	0.98812	3680	0.99632	3679.9	0.999
3678	0.99446	3678	0.98914	3678	0.98821	3678	0.99996	3677.83	1
3676	0.99174	3676	0.98895	3676	0.98712	3676	0.99226	3675.77	0.99753
3674	0.99201	3674	0.98717	3674	0.98439	3674	0.98414	3673.71	0.99498
3672	0.99118	3672	0.98364	3672	0.98322	3672	0.99101	3671.64	0.99346
3670	0.99543	3670	0.9835	3670	0.98331	3670	0.99267	3669.58	0.9901
3668	0.99918	3668	0.98414	3668	0.98394	3668	0.98916	3667.51	0.98721
3665	0.9964	3665	0.98047	3665	0.98587	3665	0.99181	3665.45	0.9874
3663	0.995	3663	0.97608	3663	0.98697	3663	0.99505	3663.39	0.98896
3661	0.9974	3661	0.97512	3661	0.98575	3661	0.99628	3661.32	0.99171
3659	0.99921	3659	0.9765	3659	0.98495	3659	0.99868	3659.26	0.9957
3657	1	3657	0.97686	3657	0.98623	3657	0.99919	3657.19	0.99778
3655	0.99828	3655	0.97517	3655	0.98815	3655	0.9963	3655.13	0.99639
3653	0.98911	3653	0.97322	3653	0.98977	3653	0.9995	3653.07	0.99419
3651	0.98099	3651	0.97276	3651	0.99018	3651	1.00255	3651	0.99121
3649	0.98625	3649	0.9734	3649	0.98741	3649	0.99413	3648.94	0.98702
3647	0.99447	3647	0.97215	3647	0.98369	3647	0.98759	3646.88	0.98612
3645	0.99338	3645	0.9688	3645	0.9814	3645	0.99095	3644.81	0.98886
3643	0.98746	3643	0.96512	3643	0.97971	3643	0.99675	3642.75	0.99063
3641	0.98091	3641	0.96186	3641	0.97781	3641	0.99928	3640.68	0.9913
3639	0.97678	3639	0.96025	3639	0.97668	3639	0.99858	3638.62	0.99306
3637	0.97442	3637	0.95999	3637	0.97651	3637	0.99813	3636.56	0.99441
3635	0.97127	3635	0.95993	3635	0.97658	3635	0.99789	3634.49	0.99332
3632	0.96657	3632	0.9604	3632	0.97718	3632	0.99911	3632.43	0.99138
3630	0.96361	3630	0.96209	3630	0.97904	3630	0.99927	3630.36	0.98902
3628	0.97107	3628	0.96635	3628	0.98321	3628	0.99028	3628.3	0.98605
3626	0.97939	3626	0.96961	3626	0.98447	3626	0.98755	3626.24	0.9879
3624	0.97865	3624	0.97011	3624	0.98259	3624	0.99372	3624.17	0.99394
3622	0.9737	3622	0.96848	3622	0.98128	3622	0.9973	3622.11	0.99705
3620	0.96892	3620	0.96604	3620	0.98006	3620	0.99603	3620.05	0.99456
3618	0.9678	3618	0.96541	3618	0.97907	3618	0.99393	3617.98	0.98935
3616	0.96788	3616	0.96404	3616	0.98026	3616	0.99701	3615.92	0.98672
3614	0.96792	3614	0.9622	3614	0.98193	3614	1	3613.85	0.98749
3612	0.96754	3612	0.9611	3612	0.98218	3612	0.99863	3611.79	0.98858
3610	0.96525	3610	0.95974	3610	0.98159	3610	0.99692	3609.73	0.98918
3608	0.96351	3608	0.95977	3608	0.97927	3608	0.9952	3607.66	0.99008
3606	0.96291	3606	0.96032	3606	0.97723	3606	0.99399	3605.6	0.99175
3604	0.96162	3604	0.95987	3604	0.97872	3604	0.99481	3603.53	0.99374
3601	0.96108	3601	0.95885	3601	0.97981	3601	0.99437	3601.47	0.99521
3599	0.96083	3599	0.95755	3599	0.97795	3599	0.99342	3599.41	0.99644
3597	0.95832	3597	0.9558	3597	0.97775	3597	0.99548	3597.34	0.99702
3595	0.95511	3595	0.95403	3595	0.97988	3595	0.99803	3595.28	0.99555
3593	0.95268	3593	0.95391	3593	0.98134	3593	0.99926	3593.21	0.99301
3591	0.9493	3591	0.95285	3591	0.98093	3591	1.00079	3591.15	0.99156
3589	0.94668	3589	0.94866	3589	0.97858	3589	0.99867	3589.09	0.99167
3587	0.94882	3587	0.94522	3587	0.9743	3587	0.99044	3587.02	0.99204
3585	0.95099	3585	0.94472	3585	0.97135	3585	0.98773	3584.96	0.99152
3583	0.94957	3583	0.9453	3583	0.97206	3583	0.99208	3582.9	0.99122
3581	0.9461	3581	0.94597	3581	0.97272	3581	0.99511	3580.83	0.9918
3579	0.94228	3579	0.9459	3579	0.97229	3579	0.99311	3578.77	0.99235
3577	0.94014	3577	0.9447	3577	0.97283	3577	0.99002	3576.7	0.99271
3575	0.93777	3575	0.94215	3575	0.97344	3575	0.99031	3574.64	0.99324
3573	0.93379	3573	0.9401	3573	0.97377	3573	0.99204	3572.58	0.99431
3571	0.93035	3571	0.94061	3571	0.97554	3571	0.99508	3570.51	0.99525
3568	0.93015	3568	0.94242	3568	0.97876	3568	0.99966	3568.45	0.99401
3566	0.93224	3566	0.94166	3566	0.9788	3566	0.99953	3566.38	0.99063
3564	0.93131	3564	0.93829	3564	0.97563	3564	0.99487	3564.32	0.98843
3562	0.92785	3562	0.93549	3562	0.97546	3562	0.99237	3562.26	0.98976
3560	0.92403	3560	0.93287	3560	0.97559	3560	0.9927	3560.19	0.99237
3558	0.92065	3558	0.93131	3558	0.97266	3558	0.99459	3558.13	0.99242
3556	0.91924	3556	0.93199	3556	0.97091	3556	0.99749	3556.06	0.99013
3554	0.91965	3554	0.93345	3554	0.97122	3554	1	3554	0.98923
3552	0.91938	3552	0.93428	3552	0.97116	3552	0.99843	3551.94	0.99015
3550	0.91592	3550	0.93349	3550	0.9708	3550	0.9949	3549.87	0.99024
3548	0.91257	3548	0.93125	3548	0.96973	3548	0.99347	3547.81	0.99048
3546	0.91395	3546	0.92829	3546	0.96707	3546	0.99123	3545.75	0.9925
3544	0.91543	3544	0.92512	3544	0.96612	3544	0.98849	3543.68	0.99355
3542	0.91384	3542	0.92398	3542	0.97052	3542	0.99106	3541.62	0.99158
3540	0.91188	3540	0.92505	3540	0.97444	3540	0.997	3539.55	0.98843
3538	0.90931	3538	0.92568	3538	0.97171	3538	0.99831	3537.49	0.98699
3535	0.90667	3535	0.92572	3535	0.968	3535	0.99508	3535.43	0.98804
3533	0.90605	3533	0.92605	3533	0.96955	3533	0.99404	3533.36	0.98942
3531	0.90615	3531	0.92486	3531	0.97259	3531	0.99606	3531.3	0.98934
3529	0.90505	3529	0.92114	3529	0.97273	3529	0.99784	3529.23	0.98872
3527	0.90317	3527	0.9187	3527	0.96973	3527	0.99771	3527.17	0.98917
3525	0.90117	3525	0.91929	3525	0.96661	3525	0.99541	3525.11	0.98995
3523	0.89886	3523	0.91877	3523	0.9675	3523	0.99269	3523.04	0.99001
3521	0.89644	3521	0.91663	3521	0.97058	3521	0.99295	3520.98	0.99035
3519	0.89466	3519	0.91657	3519	0.97121	3519	0.99484	3518.91	0.99043
3517	0.89381	3517	0.91786	3517	0.96874	3517	0.99449	3516.85	0.98855
3515	0.89342	3515	0.91648	3515	0.96629	3515	0.99276	3514.79	0.98662
3513	0.89224	3513	0.91302	3513	0.96687	3513	0.9937	3512.72	0.98777
3511	0.89047	3511	0.91112	3511	0.968	3511	0.99609	3510.66	0.99079
3509	0.88905	3509	0.91095	3509	0.96755	3509	0.99629	3508.6	0.99212
3507	0.88785	3507	0.91134	3507	0.96839	3507	0.99659	3506.53	0.99046
3504	0.88602	3504	0.91137	3504	0.9687	3504	0.99686	3504.47	0.98771
3502	0.88239	3502	0.90913	3502	0.96618	3502	0.99453	3502.4	0.98617
3500	0.8798	3500	0.90687	3500	0.96487	3500	0.99292	3500.34	0.98684
3498	0.88033	3498	0.90674	3498	0.96472	3498	0.99283	3498.28	0.98864
3496	0.88082	3496	0.90551	3496	0.96312	3496	0.99286	3496.21	0.98857
3494	0.8796	3494	0.90319	3494	0.96185	3494	0.99477	3494.15	0.98661
3492	0.87779	3492	0.90375	3492	0.96268	3492	0.99681	3492.08	0.98593
3490	0.87547	3490	0.90507	3490	0.96448	3490	0.99532	3490.02	0.9869
3488	0.87268	3488	0.90335	3488	0.96582	3488	0.99117	3487.96	0.98748
3486	0.87046	3486	0.90115	3486	0.96656	3486	0.98722	3485.89	0.98736
3484	0.86824	3484	0.90004	3484	0.96663	3484	0.98545	3483.83	0.98781
3482	0.86517	3482	0.89925	3482	0.96524	3482	0.98649	3481.77	0.98831
3480	0.86284	3480	0.89925	3480	0.96456	3480	0.98896	3479.7	0.98741
3478	0.86278	3478	0.89897	3478	0.96633	3478	0.99181	3477.64	0.98617
3476	0.86341	3476	0.89659	3476	0.96756	3476	0.99475	3475.57	0.98647
3474	0.86215	3474	0.89332	3474	0.96633	3474	0.99617	3473.51	0.98812
3471	0.8609	3471	0.89185	3471	0.96286	3471	0.99494	3471.45	0.98942
3469	0.86169	3469	0.892	3469	0.96024	3469	0.99228	3469.38	0.98961
3467	0.86059	3467	0.89177	3467	0.96118	3467	0.99075	3467.32	0.98875
3465	0.85653	3465	0.89109	3465	0.96264	3465	0.99156	3465.25	0.98675
3463	0.85378	3463	0.89119	3463	0.96218	3463	0.99198	3463.19	0.98463
3461	0.85291	3461	0.89099	3461	0.96085	3461	0.98979	3461.13	0.98326
3459	0.85191	3459	0.89042	3459	0.96019	3459	0.98668	3459.06	0.98225
3457	0.85066	3457	0.89106	3457	0.96057	3457	0.98427	3457	0.98233
3455	0.85025	3455	0.89165	3455	0.96192	3455	0.98331	3454.93	0.98338
3453	0.85043	3453	0.8909	3453	0.9638	3453	0.98325	3452.87	0.98342
3451	0.84971	3451	0.88992	3451	0.96469	3451	0.98315	3450.81	0.98289
3449	0.84791	3449	0.88955	3449	0.96314	3449	0.98194	3448.74	0.98293
3447	0.84644	3447	0.88986	3447	0.96043	3447	0.97971	3446.68	0.9824
3445	0.84463	3445	0.88978	3445	0.9606	3445	0.97743	3444.62	0.98128
3443	0.84155	3443	0.88878	3443	0.96227	3443	0.97353	3442.55	0.98115
3441	0.84001	3441	0.88853	3441	0.96145	3441	0.96901	3440.49	0.98163
3438	0.84021	3438	0.88873	3438	0.95884	3438	0.96587	3438.42	0.98175
3436	0.83916	3436	0.88836	3436	0.95738	3436	0.96375	3436.36	0.98201
3434	0.83668	3434	0.88767	3434	0.95923	3434	0.9614	3434.3	0.98238
3432	0.83555	3432	0.88631	3432	0.96103	3432	0.95652	3432.23	0.98194
3430	0.83641	3430	0.88467	3430	0.95965	3430	0.94854	3430.17	0.98091
3428	0.83618	3428	0.88319	3428	0.95832	3428	0.93843	3428.1	0.97984
3426	0.83436	3426	0.88222	3426	0.95912	3426	0.9267	3426.04	0.98004
3424	0.83377	3424	0.88248	3424	0.96065	3424	0.91287	3423.98	0.982
3422	0.83449	3422	0.88304	3422	0.96209	3422	0.89748	3421.91	0.98315
3420	0.83367	3420	0.88207	3420	0.96362	3420	0.8837	3419.85	0.98256
3418	0.83164	3418	0.88139	3418	0.96363	3418	0.87574	3417.78	0.98247
3416	0.83035	3416	0.88249	3416	0.96104	3416	0.87493	3415.72	0.98379
3414	0.83011	3414	0.88229	3414	0.95907	3414	0.87814	3413.66	0.98428
3412	0.8315	3412	0.88171	3412	0.96072	3412	0.88314	3411.59	0.98294
3410	0.83238	3410	0.88323	3410	0.96254	3410	0.89001	3409.53	0.98172
3407	0.83101	3407	0.88329	3407	0.96186	3407	0.89754	3407.47	0.98167
3405	0.83019	3405	0.88133	3405	0.96059	3405	0.90469	3405.4	0.98216
3403	0.83049	3403	0.88098	3403	0.95901	3403	0.90916	3403.34	0.98181
3401	0.8302	3401	0.88208	3401	0.95789	3401	0.90885	3401.27	0.9802
3399	0.83005	3399	0.8826	3399	0.95905	3399	0.90788	3399.21	0.97941
3397	0.83014	3397	0.8826	3397	0.96205	3397	0.90833	3397.15	0.98046
3395	0.8294	3395	0.88284	3395	0.9626	3395	0.90651	3395.08	0.98321
3393	0.82875	3393	0.88368	3393	0.96008	3393	0.90201	3393.02	0.98466
3391	0.82769	3391	0.88363	3391	0.95947	3391	0.8965	3390.95	0.98249
3389	0.8252	3389	0.88157	3389	0.96119	3389	0.89113	3388.89	0.97926
3387	0.82334	3387	0.88065	3387	0.96262	3387	0.88751	3386.83	0.97833
3385	0.82327	3385	0.88248	3385	0.96344	3385	0.88363	3384.76	0.97933
3383	0.82431	3383	0.88425	3383	0.96404	3383	0.8756	3382.7	0.98087
3381	0.82569	3381	0.88486	3381	0.9646	3381	0.8642	3380.64	0.98238
3379	0.82691	3379	0.88575	3379	0.96539	3379	0.85222	3378.57	0.98328
3377	0.82672	3377	0.88517	3377	0.96444	3377	0.84095	3376.51	0.98418
3374	0.82504	3374	0.88219	3374	0.9627	3374	0.83091	3374.44	0.9858
3372	0.82464	3372	0.88019	3372	0.96241	3372	0.82174	3372.38	0.98643
3370	0.82608	3370	0.88111	3370	0.96131	3370	0.8134	3370.32	0.98499
3368	0.82715	3368	0.88375	3368	0.96094	3368	0.80648	3368.25	0.98225
3366	0.82612	3366	0.88429	3366	0.96257	3366	0.80081	3366.19	0.97984
3364	0.82325	3364	0.8819	3364	0.96227	3364	0.79583	3364.12	0.98028
3362	0.82121	3362	0.8805	3362	0.95992	3362	0.79072	3362.06	0.98272
3360	0.82095	3360	0.88071	3360	0.95858	3360	0.7856	3360	0.98394
3358	0.82101	3358	0.88046	3358	0.95925	3358	0.7814	3357.93	0.98316
3356	0.82019	3356	0.87951	3356	0.96113	3356	0.77767	3355.87	0.98157
3354	0.81903	3354	0.87835	3354	0.96114	3354	0.77376	3353.8	0.98155
3352	0.81916	3352	0.87761	3352	0.95923	3352	0.76982	3351.74	0.98293
3350	0.8192	3350	0.87687	3350	0.9581	3350	0.76539	3349.68	0.98289
3348	0.8182	3348	0.87608	3348	0.95783	3348	0.76113	3347.61	0.9814
3346	0.81793	3346	0.87673	3346	0.95906	3346	0.75673	3345.55	0.97986
3343	0.81881	3343	0.87849	3343	0.96068	3343	0.74854	3343.49	0.97928
3341	0.8203	3341	0.87988	3341	0.95978	3341	0.73574	3341.42	0.98076
3339	0.82075	3339	0.8803	3339	0.95757	3339	0.7217	3339.36	0.9831
3337	0.81937	3337	0.87952	3337	0.95763	3337	0.70808	3337.29	0.98375
3335	0.81847	3335	0.8782	3335	0.9595	3335	0.69551	3335.23	0.98291
3333	0.81978	3333	0.87871	3333	0.96026	3333	0.68617	3333.17	0.9822
3331	0.82242	3331	0.88188	3331	0.96038	3331	0.68021	3331.1	0.98176
3329	0.82524	3329	0.88493	3329	0.96194	3329	0.67667	3329.04	0.98184
3327	0.82723	3327	0.88527	3327	0.96312	3327	0.67576	3326.97	0.98237
3325	0.8274	3325	0.88418	3325	0.96134	3325	0.67599	3324.91	0.98294
3323	0.82633	3323	0.88481	3323	0.96014	3323	0.67562	3322.85	0.98405
3321	0.82532	3321	0.88618	3321	0.96122	3321	0.67432	3320.78	0.98502
3319	0.82456	3319	0.88552	3319	0.96138	3319	0.67146	3318.72	0.98505
3317	0.82479	3317	0.88461	3317	0.96119	3317	0.6676	3316.65	0.98461
3315	0.82747	3315	0.88543	3315	0.9629	3315	0.66328	3314.59	0.98331
3313	0.83019	3313	0.88641	3313	0.96417	3313	0.65757	3312.53	0.98034
3310	0.83098	3310	0.88656	3310	0.96109	3310	0.65168	3310.46	0.97691
3308	0.83089	3308	0.88615	3308	0.95527	3308	0.64723	3308.4	0.97504
3306	0.83033	3306	0.88571	3306	0.95193	3306	0.64487	3306.34	0.97454
3304	0.83062	3304	0.88662	3304	0.95355	3304	0.64444	3304.27	0.97608
3302	0.83152	3302	0.88852	3302	0.9573	3302	0.64444	3302.21	0.97927
3300	0.83124	3300	0.88826	3300	0.9585	3300	0.64445	3300.14	0.97977
3298	0.83107	3298	0.88641	3298	0.95845	3298	0.64645	3298.08	0.97729
3296	0.83289	3296	0.88751	3296	0.96027	3296	0.65131	3296.02	0.97534
3294	0.83543	3294	0.8908	3294	0.9613	3294	0.65582	3293.95	0.97381
3292	0.83616	3292	0.8925	3292	0.96049	3292	0.65882	3291.89	0.97157
3290	0.83513	3290	0.89151	3290	0.96039	3290	0.66262	3289.82	0.97054
3288	0.83462	3288	0.8887	3288	0.96027	3288	0.66703	3287.76	0.97102
3286	0.83564	3286	0.88786	3286	0.96048	3286	0.67058	3285.7	0.97075
3284	0.83575	3284	0.89008	3284	0.96093	3284	0.67482	3283.63	0.96941
3282	0.83363	3282	0.89102	3282	0.95917	3282	0.6797	3281.57	0.96861
3280	0.83324	3280	0.89099	3280	0.95874	3280	0.68341	3279.5	0.96778
3277	0.83526	3277	0.89248	3277	0.96116	3277	0.68784	3277.44	0.96444
3275	0.83619	3275	0.89363	3275	0.96163	3275	0.69292	3275.38	0.95946
3273	0.83632	3273	0.89301	3273	0.95932	3273	0.6963	3273.31	0.95483
3271	0.8361	3271	0.89058	3271	0.95709	3271	0.69891	3271.25	0.95144
3269	0.83504	3269	0.88807	3269	0.9574	3269	0.70223	3269.19	0.95176
3267	0.83568	3267	0.88901	3267	0.95975	3267	0.70681	3267.12	0.95503
3265	0.83851	3265	0.8925	3265	0.9618	3265	0.7126	3265.06	0.95728
3263	0.84091	3263	0.89491	3263	0.96336	3263	0.71805	3262.99	0.95835
3261	0.84289	3261	0.89766	3261	0.96466	3261	0.72182	3260.93	0.95942
3259	0.84391	3259	0.90067	3259	0.96491	3259	0.72445	3258.87	0.95933
3257	0.84252	3257	0.8997	3257	0.96348	3257	0.72701	3256.8	0.95772
3255	0.84031	3255	0.89651	3255	0.96041	3255	0.72971	3254.74	0.95633
3253	0.83887	3253	0.89579	3253	0.95834	3253	0.73204	3252.67	0.95603
3251	0.83853	3251	0.8967	3251	0.9592	3251	0.73349	3250.61	0.95571
3249	0.83879	3249	0.89657	3249	0.95995	3249	0.73255	3248.55	0.95478
3246	0.83833	3246	0.89473	3246	0.95944	3246	0.73077	3246.48	0.95526
3244	0.83736	3244	0.89202	3244	0.95993	3244	0.73192	3244.42	0.95809
3242	0.83732	3242	0.89063	3242	0.96093	3242	0.73434	3242.36	0.95987
3240	0.83798	3240	0.89043	3240	0.96077	3240	0.73546	3240.29	0.95839
3238	0.8378	3238	0.88976	3238	0.95939	3238	0.73431	3238.23	0.95577
3236	0.8356	3236	0.88803	3236	0.95682	3236	0.73034	3236.16	0.95267
3234	0.83364	3234	0.88612	3234	0.95494	3234	0.72609	3234.1	0.94996
3232	0.83643	3232	0.88729	3232	0.95759	3232	0.72309	3232.04	0.95049
3230	0.84213	3230	0.89106	3230	0.96318	3230	0.72023	3229.97	0.9531
3228	0.84492	3228	0.89245	3228	0.96547	3228	0.71628	3227.91	0.95528
3226	0.84407	3226	0.89113	3226	0.96384	3226	0.71098	3225.84	0.95652
3224	0.84287	3224	0.89003	3224	0.96286	3224	0.70468	3223.78	0.95617
3222	0.84307	3222	0.88931	3222	0.96365	3222	0.6971	3221.72	0.95429
3220	0.84419	3220	0.88952	3220	0.9642	3220	0.68839	3219.65	0.95205
3218	0.84624	3218	0.89193	3218	0.96467	3218	0.67902	3217.59	0.95065
3216	0.84858	3216	0.89314	3216	0.9647	3216	0.66908	3215.52	0.94983
3213	0.8485	3213	0.89066	3213	0.96378	3213	0.65975	3213.46	0.94856
3211	0.84608	3211	0.88779	3211	0.96313	3211	0.65137	3211.4	0.94766
3209	0.84512	3209	0.88748	3209	0.96319	3209	0.64195	3209.33	0.94793
3207	0.84646	3207	0.88905	3207	0.96416	3207	0.63088	3207.27	0.94824
3205	0.84736	3205	0.89048	3205	0.96424	3205	0.62059	3205.21	0.94805
3203	0.84711	3203	0.89097	3203	0.96203	3203	0.61364	3203.14	0.9477
3201	0.84749	3201	0.89065	3201	0.96055	3201	0.60899	3201.08	0.94717
3199	0.84845	3199	0.88991	3199	0.96174	3199	0.60412	3199.01	0.94524
3197	0.84865	3197	0.88922	3197	0.96278	3197	0.60018	3196.95	0.94103
3195	0.84885	3195	0.88856	3195	0.96179	3195	0.59851	3194.89	0.93686
3193	0.84896	3193	0.88807	3193	0.95982	3193	0.59765	3192.82	0.93567
3191	0.8482	3191	0.88838	3191	0.95799	3191	0.59781	3190.76	0.93669
3189	0.84838	3189	0.88946	3189	0.95781	3189	0.59984	3188.69	0.9374
3187	0.85001	3187	0.89059	3187	0.95864	3187	0.60185	3186.63	0.9367
3185	0.85115	3185	0.89119	3185	0.95841	3185	0.60266	3184.57	0.93463
3183	0.85111	3183	0.89057	3183	0.95834	3183	0.60368	3182.5	0.932
3180	0.85111	3180	0.88905	3180	0.95963	3180	0.60593	3180.44	0.9301
3178	0.85172	3178	0.88812	3178	0.9603	3178	0.60945	3178.37	0.92923
3176	0.85236	3176	0.88882	3176	0.9594	3176	0.61398	3176.31	0.92831
3174	0.85267	3174	0.89069	3174	0.95867	3174	0.61883	3174.25	0.92636
3172	0.8531	3172	0.89213	3172	0.95908	3172	0.62376	3172.18	0.92412
3170	0.85359	3170	0.89191	3170	0.95953	3170	0.62871	3170.12	0.92213
3168	0.85353	3168	0.89125	3168	0.95928	3168	0.63364	3168.06	0.92033
3166	0.85441	3166	0.8919	3166	0.95941	3166	0.63776	3165.99	0.91948
3164	0.85623	3164	0.89255	3164	0.96018	3164	0.64046	3163.93	0.91895
3162	0.85695	3162	0.8921	3162	0.96018	3162	0.64442	3161.86	0.91745
3160	0.85732	3160	0.89216	3160	0.95972	3160	0.64941	3159.8	0.91537
3158	0.85788	3158	0.89354	3158	0.96005	3158	0.65204	3157.74	0.91357
3156	0.85702	3156	0.8939	3156	0.9596	3156	0.65337	3155.67	0.91071
3154	0.85586	3154	0.89163	3154	0.95712	3154	0.6553	3153.61	0.90578
3152	0.85707	3152	0.88967	3152	0.95627	3152	0.6568	3151.54	0.90268
3149	0.85984	3149	0.89136	3149	0.95872	3149	0.65776	3149.48	0.90279
3147	0.86193	3147	0.89535	3147	0.96073	3147	0.6609	3147.42	0.90243
3145	0.86288	3145	0.8982	3145	0.96048	3145	0.66635	3145.35	0.90135
3143	0.8636	3143	0.89802	3143	0.95862	3143	0.67013	3143.29	0.90026
3141	0.86392	3141	0.89515	3141	0.95653	3141	0.67123	3141.22	0.89763
3139	0.86374	3139	0.89363	3139	0.95688	3139	0.6724	3139.16	0.89514
3137	0.865	3137	0.89542	3137	0.95887	3137	0.67516	3137.1	0.89511
3135	0.86675	3135	0.89621	3135	0.95917	3135	0.67794	3135.03	0.89515
3133	0.8662	3133	0.89401	3133	0.95829	3133	0.6789	3132.97	0.89353
3131	0.86523	3131	0.8926	3131	0.95881	3131	0.67952	3130.91	0.89109
3129	0.86653	3129	0.89361	3129	0.96092	3129	0.68184	3128.84	0.88851
3127	0.86907	3127	0.89442	3127	0.96292	3127	0.68492	3126.78	0.88695
3125	0.86995	3125	0.89271	3125	0.96249	3125	0.68705	3124.71	0.88562
3123	0.86761	3123	0.88885	3123	0.95936	3123	0.68872	3122.65	0.88196
3121	0.86345	3121	0.88574	3121	0.95623	3121	0.69021	3120.59	0.87644
3119	0.86004	3119	0.88523	3119	0.9548	3119	0.69129	3118.52	0.8714
3116	0.8609	3116	0.88673	3116	0.95514	3116	0.69277	3116.46	0.8683
3114	0.8662	3114	0.8894	3114	0.95656	3114	0.69362	3114.39	0.86857
3112	0.86954	3112	0.89172	3112	0.95709	3112	0.69339	3112.33	0.87025
3110	0.86867	3110	0.8917	3110	0.95667	3110	0.69391	3110.27	0.86958
3108	0.86835	3108	0.8912	3108	0.95754	3108	0.69503	3108.2	0.86823
3106	0.86932	3106	0.89279	3106	0.95844	3106	0.69562	3106.14	0.86818
3104	0.86968	3104	0.89409	3104	0.95751	3104	0.69636	3104.08	0.86784
3102	0.86982	3102	0.89338	3102	0.9565	3102	0.69814	3102.01	0.86713
3100	0.86988	3100	0.89293	3100	0.95651	3100	0.70018	3099.95	0.8673
3098	0.87029	3098	0.89417	3098	0.95752	3098	0.70137	3097.88	0.86748
3096	0.87089	3096	0.89551	3096	0.95897	3096	0.70233	3095.82	0.86624
3094	0.87066	3094	0.89408	3094	0.95888	3094	0.70399	3093.76	0.86406
3092	0.87001	3092	0.88985	3092	0.9566	3092	0.70621	3091.69	0.86181
3090	0.87034	3090	0.88671	3090	0.95525	3090	0.70812	3089.63	0.86018
3088	0.87057	3088	0.88611	3088	0.95636	3088	0.70831	3087.56	0.85918
3086	0.86906	3086	0.88595	3086	0.95699	3086	0.70769	3085.5	0.85722
3083	0.86742	3083	0.88527	3083	0.956	3083	0.70927	3083.44	0.85383
3081	0.86691	3081	0.88448	3081	0.95506	3081	0.71192	3081.37	0.85091
3079	0.86679	3079	0.88405	3079	0.95493	3079	0.71332	3079.31	0.85051
3077	0.86757	3077	0.88473	3077	0.95625	3077	0.71383	3077.24	0.85197
3075	0.86918	3075	0.88675	3075	0.95901	3075	0.71415	3075.18	0.85311
3073	0.86946	3073	0.88777	3073	0.96037	3073	0.71596	3073.12	0.85318
3071	0.86763	3071	0.88549	3071	0.95844	3071	0.71915	3071.05	0.85224
3069	0.86467	3069	0.88111	3069	0.95524	3069	0.72095	3068.99	0.85057
3067	0.86288	3067	0.87936	3067	0.95442	3067	0.72056	3066.93	0.84956
3065	0.86351	3065	0.88142	3065	0.95682	3065	0.71989	3064.86	0.84915
3063	0.86519	3063	0.88259	3063	0.95934	3063	0.72004	3062.8	0.84843
3061	0.86616	3061	0.88217	3061	0.95965	3061	0.72012	3060.73	0.84825
3059	0.86572	3059	0.88199	3059	0.95853	3059	0.71942	3058.67	0.84795
3057	0.86458	3057	0.88125	3057	0.95739	3057	0.71867	3056.61	0.8465
3055	0.86249	3055	0.87973	3055	0.95699	3055	0.71802	3054.54	0.84514
3052	0.86002	3052	0.8788	3052	0.95772	3052	0.71695	3052.48	0.84395
3050	0.85968	3050	0.87849	3050	0.95797	3050	0.71638	3050.41	0.84195
3048	0.86117	3048	0.87734	3048	0.95575	3048	0.71772	3048.35	0.83932
3046	0.86238	3046	0.87627	3046	0.95322	3046	0.72155	3046.29	0.83674
3044	0.86377	3044	0.87766	3044	0.95389	3044	0.72561	3044.22	0.83441
3042	0.86631	3042	0.88097	3042	0.9565	3042	0.72754	3042.16	0.83259
3040	0.86813	3040	0.88338	3040	0.95775	3040	0.72857	3040.09	0.83228
3038	0.86782	3038	0.88343	3038	0.95724	3038	0.72997	3038.03	0.83284
3036	0.86748	3036	0.88267	3036	0.95686	3036	0.73171	3035.97	0.83219
3034	0.86961	3034	0.88416	3034	0.9588	3034	0.73404	3033.9	0.8306
3032	0.87271	3032	0.88712	3032	0.96117	3032	0.7364	3031.84	0.8302
3030	0.87361	3030	0.8883	3030	0.96051	3030	0.73848	3029.78	0.83142
3028	0.8733	3028	0.88838	3028	0.95862	3028	0.74092	3027.71	0.833
3026	0.87369	3026	0.88899	3026	0.95775	3026	0.74165	3025.65	0.83377
3024	0.87404	3024	0.89032	3024	0.95749	3024	0.7393	3023.58	0.8338
3022	0.87342	3022	0.8914	3022	0.95812	3022	0.73694	3021.52	0.83405
3019	0.87257	3019	0.89098	3019	0.95848	3019	0.73693	3019.46	0.83412
3017	0.87229	3017	0.88979	3017	0.95702	3017	0.73833	3017.39	0.83297
3015	0.87134	3015	0.88826	3015	0.95481	3015	0.73857	3015.33	0.83115
3013	0.86988	3013	0.88722	3013	0.95266	3013	0.73632	3013.26	0.82955
3011	0.87029	3011	0.88803	3011	0.95193	3011	0.73355	3011.2	0.82898
3009	0.87223	3009	0.88984	3009	0.95397	3009	0.73241	3009.14	0.83007
3007	0.87292	3007	0.89165	3007	0.95664	3007	0.73231	3007.07	0.83181
3005	0.87199	3005	0.89222	3005	0.9574	3005	0.73198	3005.01	0.8324
3003	0.87188	3003	0.89107	3003	0.95717	3003	0.73139	3002.95	0.83137
3001	0.87287	3001	0.89001	3001	0.95681	3001	0.73174	3000.88	0.83013
2999	0.87299	2999	0.89001	2999	0.9559	2999	0.7331	2998.82	0.83004
2997	0.87152	2997	0.89079	2997	0.95561	2997	0.73379	2996.75	0.83082
2995	0.86977	2995	0.89153	2995	0.95641	2995	0.73345	2994.69	0.83067
2993	0.86946	2993	0.89156	2993	0.95729	2993	0.73307	2992.63	0.83036
2991	0.86953	2991	0.89175	2991	0.95774	2991	0.73351	2990.56	0.83076
2989	0.86811	2989	0.89251	2989	0.95767	2989	0.7351	2988.5	0.83043
2986	0.86532	2986	0.89235	2986	0.95683	2986	0.73754	2986.43	0.82935
2984	0.86228	2984	0.89129	2984	0.95518	2984	0.74046	2984.37	0.82929
2982	0.86031	2982	0.89127	2982	0.95381	2982	0.74403	2982.31	0.82982
2980	0.85875	2980	0.8919	2980	0.95356	2980	0.74804	2980.24	0.83013
2978	0.85637	2978	0.89092	2978	0.95383	2978	0.75088	2978.18	0.82973
2976	0.85363	2976	0.88927	2976	0.95343	2976	0.75122	2976.11	0.82844
2974	0.85111	2974	0.88964	2974	0.95251	2974	0.7505	2974.05	0.82793
2972	0.85064	2972	0.89116	2972	0.95232	2972	0.75156	2971.99	0.82866
2970	0.85248	2970	0.89122	2970	0.95292	2970	0.75364	2969.92	0.82889
2968	0.85335	2968	0.89019	2968	0.9534	2968	0.75406	2967.86	0.82838
2966	0.85359	2966	0.89032	2966	0.95352	2966	0.75384	2965.8	0.82799
2964	0.856	2964	0.89168	2964	0.95349	2964	0.75439	2963.73	0.82785
2962	0.85825	2962	0.89251	2962	0.95342	2962	0.75523	2961.67	0.82773
2960	0.85772	2960	0.89172	2960	0.95356	2960	0.75757	2959.6	0.82733
2958	0.85623	2958	0.88985	2958	0.95358	2958	0.76103	2957.54	0.82649
2955	0.85595	2955	0.88879	2955	0.95275	2955	0.76355	2955.48	0.82549
2953	0.85737	2953	0.88929	2953	0.95168	2953	0.76567	2953.41	0.82496
2951	0.85901	2951	0.88989	2951	0.95171	2951	0.76824	2951.35	0.82471
2949	0.85883	2949	0.8894	2949	0.95238	2949	0.77057	2949.28	0.82337
2947	0.85758	2947	0.88948	2947	0.95292	2947	0.7719	2947.22	0.82078
2945	0.85765	2945	0.89206	2945	0.95388	2945	0.7726	2945.16	0.81861
2943	0.8593	2943	0.89436	2943	0.9546	2943	0.77482	2943.09	0.81828
2941	0.86146	2941	0.89355	2941	0.95481	2941	0.77906	2941.03	0.81963
2939	0.86269	2939	0.891	2939	0.95466	2939	0.78211	2938.96	0.82179
2937	0.86188	2937	0.88889	2937	0.95402	2937	0.7836	2936.9	0.82411
2935	0.86088	2935	0.88819	2935	0.95333	2935	0.78535	2934.84	0.82554
2933	0.86148	2933	0.88808	2933	0.95255	2933	0.78553	2932.77	0.82555
2931	0.86251	2931	0.88733	2931	0.95234	2931	0.78419	2930.71	0.82502
2929	0.86336	2929	0.88613	2929	0.9534	2929	0.78482	2928.65	0.82465
2927	0.86487	2927	0.88547	2927	0.95466	2927	0.78693	2926.58	0.82432
2925	0.86661	2925	0.8848	2925	0.95491	2925	0.78729	2924.52	0.82394
2922	0.86759	2922	0.88278	2922	0.95482	2922	0.7863	2922.45	0.82338
2920	0.86786	2920	0.87914	2920	0.95494	2920	0.78573	2920.39	0.82277
2918	0.86775	2918	0.87567	2918	0.95494	2918	0.78537	2918.33	0.82309
2916	0.86758	2916	0.87476	2916	0.95472	2916	0.78561	2916.26	0.8233
2914	0.86739	2914	0.87583	2914	0.95398	2914	0.78695	2914.2	0.82186
2912	0.86759	2912	0.87793	2912	0.95326	2912	0.78854	2912.13	0.8195
2910	0.86876	2910	0.88086	2910	0.95288	2910	0.79008	2910.07	0.8157
2908	0.87066	2908	0.88351	2908	0.95251	2908	0.79187	2908.01	0.80922
2906	0.87174	2906	0.88457	2906	0.95246	2906	0.79314	2905.94	0.80015
2904	0.87144	2904	0.88478	2904	0.95351	2904	0.79319	2903.88	0.78809
2902	0.87202	2902	0.88623	2902	0.95504	2902	0.79327	2901.81	0.77481
2900	0.87356	2900	0.88772	2900	0.95498	2900	0.79452	2899.75	0.76452
2898	0.87364	2898	0.88733	2898	0.95388	2898	0.79582	2897.69	0.75911
2896	0.87236	2896	0.88618	2896	0.95368	2896	0.79647	2895.62	0.75742
2894	0.87234	2894	0.88634	2894	0.95394	2894	0.79747	2893.56	0.75629
2892	0.87423	2892	0.8886	2892	0.95397	2892	0.79834	2891.5	0.75287
2889	0.87542	2889	0.89169	2889	0.95458	2889	0.79964	2889.43	0.74905
2887	0.87507	2887	0.89414	2887	0.95633	2887	0.803	2887.37	0.74948
2885	0.87415	2885	0.89554	2885	0.95805	2885	0.80576	2885.3	0.75472
2883	0.87206	2883	0.89556	2883	0.95843	2883	0.80636	2883.24	0.76155
2881	0.869	2881	0.89475	2881	0.95819	2881	0.80684	2881.18	0.76794
2879	0.86722	2879	0.89474	2879	0.9588	2879	0.80741	2879.11	0.77362
2877	0.86644	2877	0.8947	2877	0.95917	2877	0.80741	2877.05	0.77784
2875	0.86386	2875	0.89368	2875	0.95724	2875	0.80751	2874.98	0.78027
2873	0.86084	2873	0.89339	2873	0.95459	2873	0.80869	2872.92	0.78246
2871	0.85961	2871	0.89353	2871	0.9533	2871	0.81081	2870.86	0.78585
2869	0.8591	2869	0.89353	2869	0.95346	2869	0.81234	2868.79	0.78972
2867	0.85873	2867	0.89447	2867	0.95479	2867	0.81184	2866.73	0.79251
2865	0.85863	2865	0.89497	2865	0.95614	2865	0.81044	2864.67	0.79433
2863	0.85858	2863	0.89433	2863	0.95643	2863	0.81096	2862.6	0.79596
2861	0.85801	2861	0.89374	2861	0.95581	2861	0.81297	2860.54	0.79772
2858	0.85739	2858	0.89321	2858	0.95584	2858	0.81409	2858.47	0.79934
2856	0.85746	2856	0.8925	2856	0.95697	2856	0.81378	2856.41	0.79945
2854	0.85744	2854	0.89134	2854	0.95788	2854	0.81378	2854.35	0.79791
2852	0.8584	2852	0.88956	2852	0.95894	2852	0.81538	2852.28	0.79671
2850	0.86086	2850	0.88747	2850	0.95978	2850	0.81689	2850.22	0.7959
2848	0.8623	2848	0.88638	2848	0.959	2848	0.81833	2848.15	0.7948
2846	0.86253	2846	0.88771	2846	0.95863	2846	0.821	2846.09	0.79431
2844	0.86392	2844	0.89006	2844	0.9597	2844	0.82329	2844.03	0.7941
2842	0.86655	2842	0.8917	2842	0.95945	2842	0.82415	2841.96	0.79321
2840	0.86874	2840	0.89344	2840	0.9579	2840	0.82466	2839.9	0.79181
2838	0.87026	2838	0.89545	2838	0.95787	2838	0.826	2837.83	0.79107
2836	0.87181	2836	0.89682	2836	0.95894	2836	0.82793	2835.77	0.79119
2834	0.87358	2834	0.89787	2834	0.9594	2834	0.829	2833.71	0.79115
2832	0.87533	2832	0.89898	2832	0.95948	2832	0.82952	2831.64	0.79057
2830	0.87677	2830	0.90007	2830	0.9598	2830	0.83069	2829.58	0.78981
2828	0.87778	2828	0.90079	2828	0.95942	2828	0.83162	2827.52	0.78956
2825	0.87824	2825	0.90066	2825	0.9579	2825	0.83182	2825.45	0.78972
2823	0.8785	2823	0.90082	2823	0.95769	2823	0.83171	2823.39	0.78981
2821	0.87911	2821	0.90164	2821	0.95867	2821	0.83207	2821.32	0.79006
2819	0.88013	2819	0.90208	2819	0.95888	2819	0.83408	2819.26	0.79104
2817	0.88125	2817	0.90188	2817	0.95874	2817	0.83646	2817.2	0.79282
2815	0.88232	2815	0.90077	2815	0.95831	2815	0.83712	2815.13	0.79388
2813	0.88373	2813	0.89992	2813	0.95815	2813	0.83626	2813.07	0.79316
2811	0.88509	2811	0.90078	2811	0.95906	2811	0.83581	2811	0.7921
2809	0.88572	2809	0.90238	2809	0.95976	2809	0.83662	2808.94	0.79251
2807	0.88614	2807	0.90408	2807	0.9595	2807	0.83783	2806.88	0.79365
2805	0.88665	2805	0.90577	2805	0.95909	2805	0.83923	2804.81	0.79412
2803	0.8866	2803	0.90645	2803	0.9591	2803	0.8397	2802.75	0.79382
2801	0.88692	2801	0.90648	2801	0.95928	2801	0.8381	2800.68	0.79301
2799	0.88872	2799	0.90664	2799	0.95904	2799	0.83682	2798.62	0.79309
2797	0.89056	2797	0.90681	2797	0.9588	2797	0.83819	2796.56	0.79467
2795	0.89122	2795	0.9069	2795	0.95937	2795	0.84027	2794.49	0.79582
2792	0.89135	2792	0.90743	2792	0.96018	2792	0.83988	2792.43	0.79643
2790	0.89189	2790	0.90891	2790	0.96053	2790	0.83793	2790.37	0.7975
2788	0.89277	2788	0.90976	2788	0.96053	2788	0.83768	2788.3	0.79873
2786	0.89368	2786	0.90905	2786	0.96031	2786	0.83918	2786.24	0.79978
2784	0.89446	2784	0.90835	2784	0.95996	2784	0.84029	2784.17	0.80026
2782	0.89474	2782	0.90801	2782	0.96	2782	0.84088	2782.11	0.80036
2780	0.89447	2780	0.90778	2780	0.96052	2780	0.84206	2780.05	0.8009
2778	0.89413	2778	0.90809	2778	0.96056	2778	0.84359	2777.98	0.80123
2776	0.89409	2776	0.90801	2776	0.95942	2776	0.84439	2775.92	0.80021
2774	0.89391	2774	0.90727	2774	0.95797	2774	0.84431	2773.85	0.79914
2772	0.89385	2772	0.90753	2772	0.958	2772	0.8435	2771.79	0.79877
2770	0.89476	2770	0.90911	2770	0.95991	2770	0.84256	2769.73	0.79763
2768	0.89579	2768	0.90999	2768	0.96096	2768	0.84303	2767.66	0.79627
2766	0.8958	2766	0.90906	2766	0.95966	2766	0.84454	2765.6	0.79622
2764	0.89509	2764	0.90763	2764	0.95811	2764	0.84519	2763.53	0.79685
2761	0.895	2761	0.90762	2761	0.95805	2761	0.84483	2761.47	0.79719
2759	0.89651	2759	0.90971	2759	0.95973	2759	0.8443	2759.41	0.79711
2757	0.89839	2757	0.91244	2757	0.96107	2757	0.84392	2757.34	0.79652
2755	0.89935	2755	0.9141	2755	0.96084	2755	0.84459	2755.28	0.79625
2753	0.89961	2753	0.91407	2753	0.96033	2753	0.84666	2753.22	0.79691
2751	0.89929	2751	0.91263	2751	0.95878	2751	0.84804	2751.15	0.79768
2749	0.89858	2749	0.91141	2749	0.95597	2749	0.84777	2749.09	0.7981
2747	0.89764	2747	0.91124	2747	0.95462	2747	0.84772	2747.02	0.79842
2745	0.89768	2745	0.91179	2745	0.9562	2745	0.84856	2744.96	0.79871
2743	0.8999	2743	0.91322	2743	0.95906	2743	0.8485	2742.9	0.79946
2741	0.90223	2741	0.91476	2741	0.96104	2741	0.84669	2740.83	0.80093
2739	0.90221	2739	0.91499	2739	0.9616	2739	0.84454	2738.77	0.80246
2737	0.90111	2737	0.91411	2737	0.96157	2737	0.84421	2736.7	0.80385
2735	0.90064	2735	0.91359	2735	0.96168	2735	0.84611	2734.64	0.80494
2733	0.90076	2733	0.91381	2733	0.96167	2733	0.84795	2732.58	0.80559
2731	0.90175	2731	0.91403	2731	0.96156	2731	0.84833	2730.51	0.80595
2728	0.90323	2728	0.91403	2728	0.96139	2728	0.84796	2728.45	0.80569
2726	0.90436	2726	0.91439	2726	0.96094	2726	0.84756	2726.39	0.80486
2724	0.90574	2724	0.91562	2724	0.96099	2724	0.8475	2724.32	0.80462
2722	0.90665	2722	0.91618	2722	0.9612	2722	0.84787	2722.26	0.80609
2720	0.90609	2720	0.91516	2720	0.96121	2720	0.84811	2720.19	0.80787
2718	0.90523	2718	0.91452	2718	0.9618	2718	0.84822	2718.13	0.80792
2716	0.9048	2716	0.91517	2716	0.96201	2716	0.84899	2716.07	0.80664
2714	0.90445	2714	0.91621	2714	0.96077	2714	0.85012	2714	0.80528
2712	0.90473	2712	0.91687	2712	0.95956	2712	0.85058	2711.94	0.80463
2710	0.90653	2710	0.91749	2710	0.95994	2710	0.85054	2709.87	0.80493
2708	0.90816	2708	0.91842	2708	0.96138	2708	0.85076	2707.81	0.80513
2706	0.9079	2706	0.91872	2706	0.96293	2706	0.85124	2705.75	0.80464
2704	0.90694	2704	0.91795	2704	0.96365	2704	0.8526	2703.68	0.80459
2702	0.90687	2702	0.91746	2702	0.96305	2702	0.8552	2701.62	0.80526
2700	0.90772	2700	0.91795	2700	0.9625	2700	0.85735	2699.55	0.80551
2698	0.90859	2698	0.91819	2698	0.96288	2698	0.8578	2697.49	0.80487
2695	0.90875	2695	0.91792	2695	0.9629	2695	0.85799	2695.43	0.80424
2693	0.9085	2693	0.91872	2693	0.96259	2693	0.85989	2693.36	0.80394
2691	0.90874	2691	0.92041	2691	0.96309	2691	0.86259	2691.3	0.8037
2689	0.90908	2689	0.92126	2689	0.96378	2689	0.86398	2689.24	0.80431
2687	0.90881	2687	0.92127	2687	0.96399	2687	0.86426	2687.17	0.80601
2685	0.90851	2685	0.92152	2685	0.96355	2685	0.86419	2685.11	0.80739
2683	0.90911	2683	0.92186	2683	0.96281	2683	0.86361	2683.04	0.80779
2681	0.91075	2681	0.92153	2681	0.96231	2681	0.86333	2680.98	0.80829
2679	0.91218	2679	0.92104	2679	0.96165	2679	0.86398	2678.92	0.80932
2677	0.91272	2677	0.9213	2677	0.96135	2677	0.86482	2676.85	0.81035
2675	0.91337	2675	0.922	2675	0.96246	2675	0.86515	2674.79	0.81109
2673	0.91419	2673	0.92235	2673	0.96412	2673	0.86559	2672.72	0.81141
2671	0.91426	2671	0.92249	2671	0.96485	2671	0.86676	2670.66	0.81173
2669	0.91343	2669	0.92244	2669	0.96443	2669	0.86767	2668.6	0.81197
2667	0.91271	2667	0.92211	2667	0.96341	2667	0.86785	2666.53	0.81157
2664	0.91308	2664	0.92194	2664	0.96218	2664	0.86829	2664.47	0.81194
2662	0.91408	2662	0.92203	2662	0.96129	2662	0.86926	2662.4	0.81367
2660	0.91533	2660	0.92274	2660	0.96151	2660	0.87028	2660.34	0.81472
2658	0.91671	2658	0.92408	2658	0.96232	2658	0.87113	2658.28	0.81502
2656	0.91701	2656	0.92526	2656	0.96254	2656	0.87158	2656.21	0.81601
2654	0.9164	2654	0.92554	2654	0.96222	2654	0.87191	2654.15	0.81709
2652	0.91649	2652	0.92539	2652	0.96227	2652	0.87273	2652.09	0.81777
2650	0.9171	2650	0.92556	2650	0.96266	2650	0.87399	2650.02	0.81865
2648	0.9179	2648	0.92587	2648	0.96308	2648	0.87521	2647.96	0.81942
2646	0.91965	2646	0.92679	2646	0.96414	2646	0.87598	2645.89	0.82023
2644	0.9217	2644	0.92859	2644	0.96569	2644	0.87621	2643.83	0.82186
2642	0.92314	2642	0.93003	2642	0.96665	2642	0.87677	2641.77	0.82349
2640	0.92384	2640	0.93049	2640	0.96638	2640	0.87845	2639.7	0.82413
2638	0.92438	2638	0.93117	2638	0.96596	2638	0.88008	2637.64	0.82387
2636	0.92547	2636	0.93213	2636	0.96676	2636	0.88062	2635.57	0.82309
2634	0.92709	2634	0.93232	2634	0.96808	2634	0.88098	2633.51	0.82248
2631	0.92789	2631	0.93138	2631	0.96874	2631	0.88183	2631.45	0.82275
2629	0.92675	2629	0.92935	2629	0.96797	2629	0.88279	2629.38	0.8232
2627	0.92556	2627	0.92752	2627	0.96685	2627	0.8833	2627.32	0.82345
2625	0.92574	2625	0.92735	2625	0.96743	2625	0.88367	2625.26	0.82405
2623	0.92579	2623	0.92843	2623	0.9686	2623	0.88418	2623.19	0.82463
2621	0.92548	2621	0.92995	2621	0.9685	2621	0.88378	2621.13	0.82544
2619	0.92626	2619	0.932	2619	0.96835	2619	0.88281	2619.06	0.82621
2617	0.92741	2617	0.93359	2617	0.96924	2617	0.88307	2617	0.82601
2615	0.92732	2615	0.93343	2615	0.96995	2615	0.88444	2614.94	0.82586
2613	0.92682	2613	0.93249	2613	0.9696	2613	0.88512	2612.87	0.827
2611	0.9269	2611	0.93232	2611	0.96904	2611	0.88523	2610.81	0.82805
2609	0.92677	2609	0.93232	2609	0.96941	2609	0.88674	2608.74	0.82794
2607	0.92646	2607	0.93252	2607	0.9697	2607	0.88909	2606.68	0.8283
2605	0.92751	2605	0.93368	2605	0.96992	2605	0.88993	2604.62	0.82948
2603	0.92985	2603	0.93479	2603	0.97165	2603	0.88991	2602.55	0.83074
2600	0.93124	2600	0.9355	2600	0.97319	2600	0.89113	2600.49	0.83291
2598	0.93159	2598	0.93597	2598	0.97302	2598	0.89207	2598.42	0.83586
2596	0.93175	2596	0.93595	2596	0.97247	2596	0.89153	2596.36	0.83731
2594	0.93193	2594	0.93635	2594	0.97256	2594	0.89145	2594.3	0.83772
2592	0.93266	2592	0.93706	2592	0.97321	2592	0.89179	2592.23	0.84016
2590	0.9326	2590	0.93625	2590	0.97302	2590	0.89158	2590.17	0.84349
2588	0.93122	2588	0.9346	2588	0.97175	2588	0.89171	2588.11	0.84464
2586	0.93011	2586	0.93443	2586	0.97176	2586	0.89309	2586.04	0.84376
2584	0.93006	2584	0.93578	2584	0.97311	2584	0.89526	2583.98	0.84266
2582	0.93073	2582	0.93704	2582	0.97393	2582	0.89674	2581.91	0.84277
2580	0.93108	2580	0.93692	2580	0.97368	2580	0.89714	2579.85	0.84351
2578	0.93124	2578	0.93634	2578	0.97301	2578	0.89848	2577.79	0.84371
2576	0.93258	2576	0.93755	2576	0.97324	2576	0.90124	2575.72	0.84362
2574	0.935	2574	0.93987	2574	0.97482	2574	0.90257	2573.66	0.84307
2572	0.9374	2572	0.94033	2572	0.97593	2572	0.90188	2571.59	0.84288
2570	0.93769	2570	0.93834	2570	0.97459	2570	0.90155	2569.53	0.84472
2567	0.93532	2567	0.93694	2567	0.97232	2567	0.90257	2567.47	0.84676
2565	0.93396	2565	0.93811	2565	0.97184	2565	0.90397	2565.4	0.84737
2563	0.93455	2563	0.93892	2563	0.97233	2563	0.90459	2563.34	0.84864
2561	0.93498	2561	0.93797	2561	0.97202	2561	0.90423	2561.27	0.85099
2559	0.93599	2559	0.93792	2559	0.97221	2559	0.9037	2559.21	0.85285
2557	0.93804	2557	0.93981	2557	0.97382	2557	0.9027	2557.15	0.8542
2555	0.93874	2555	0.94167	2555	0.97502	2555	0.9007	2555.08	0.85534
2553	0.93679	2553	0.94148	2553	0.97409	2553	0.89923	2553.02	0.85681
2551	0.93535	2551	0.9407	2551	0.97271	2551	0.89958	2550.96	0.86019
2549	0.93676	2549	0.94046	2549	0.97342	2549	0.90061	2548.89	0.86497
2547	0.93812	2547	0.93936	2547	0.97449	2547	0.90023	2546.83	0.86693
2545	0.93849	2545	0.93845	2545	0.9745	2545	0.89899	2544.76	0.86563
2543	0.93981	2543	0.93934	2543	0.97461	2543	0.89934	2542.7	0.86577
2541	0.94062	2541	0.94015	2541	0.97503	2541	0.89998	2540.64	0.86889
2539	0.93936	2539	0.93978	2539	0.97542	2539	0.89896	2538.57	0.87288
2537	0.938	2537	0.94022	2537	0.97601	2537	0.89812	2536.51	0.87572
2534	0.93835	2534	0.9417	2534	0.97655	2534	0.89815	2534.44	0.87615
2532	0.94015	2532	0.94232	2532	0.97568	2532	0.89861	2532.38	0.8747
2530	0.94164	2530	0.94169	2530	0.97344	2530	0.90008	2530.32	0.8743
2528	0.94147	2528	0.94107	2528	0.97172	2528	0.9007	2528.25	0.87602
2526	0.94081	2526	0.94196	2526	0.9708	2526	0.89903	2526.19	0.87849
2524	0.94049	2524	0.9433	2524	0.96919	2524	0.89796	2524.12	0.88104
2522	0.94152	2522	0.94354	2522	0.96792	2522	0.89922	2522.06	0.88351
2520	0.94389	2520	0.9435	2520	0.9679	2520	0.90162	2520	0.88602
2518	0.94441	2518	0.94248	2518	0.96675	2518	0.9038	2517.93	0.88783
2516	0.94331	2516	0.94152	2516	0.96381	2516	0.90483	2515.87	0.88769
2514	0.94285	2514	0.94288	2514	0.96086	2514	0.90602	2513.81	0.88672
2512	0.9428	2512	0.94405	2512	0.95869	2512	0.90822	2511.74	0.88739
2510	0.94248	2510	0.94347	2510	0.95694	2510	0.90963	2509.68	0.8895
2508	0.94173	2508	0.9439	2508	0.95471	2508	0.9094	2507.61	0.89167
2506	0.9416	2506	0.94656	2506	0.95185	2506	0.9085	2505.55	0.89345
2503	0.94252	2503	0.9481	2503	0.94881	2503	0.90778	2503.49	0.89437
2501	0.94326	2501	0.94795	2501	0.94753	2501	0.90791	2501.42	0.89557
2499	0.94325	2499	0.94815	2499	0.94969	2499	0.90974	2499.36	0.89811
2497	0.94342	2497	0.9476	2497	0.95228	2497	0.91169	2497.29	0.89998
2495	0.94448	2495	0.94621	2495	0.95399	2495	0.91265	2495.23	0.89995
2493	0.94398	2493	0.94494	2493	0.95477	2493	0.91484	2493.17	0.89919
2491	0.94176	2491	0.94394	2491	0.953	2491	0.91761	2491.1	0.89894
2489	0.94191	2489	0.94417	2489	0.95175	2489	0.91801	2489.04	0.89932
2487	0.94388	2487	0.94531	2487	0.95236	2487	0.91669	2486.98	0.89886
2485	0.94439	2485	0.94552	2485	0.95171	2485	0.91589	2484.91	0.89762
2483	0.94421	2483	0.94439	2483	0.94981	2483	0.91567	2482.85	0.89644
2481	0.94454	2481	0.94372	2481	0.94854	2481	0.91565	2480.78	0.89534
2479	0.94431	2479	0.9449	2479	0.94818	2479	0.91581	2478.72	0.89478
2477	0.94352	2477	0.94651	2477	0.94745	2477	0.91541	2476.66	0.89436
2475	0.94313	2475	0.94739	2475	0.94471	2475	0.91515	2474.59	0.89483
2473	0.94262	2473	0.94782	2473	0.94036	2473	0.91545	2472.53	0.89664
2470	0.94208	2470	0.94767	2470	0.93718	2470	0.91551	2470.46	0.89739
2468	0.9427	2468	0.94719	2468	0.93565	2468	0.91535	2468.4	0.89693
2466	0.94438	2466	0.94665	2466	0.93336	2466	0.91507	2466.34	0.89759
2464	0.94544	2464	0.94672	2464	0.93113	2464	0.91511	2464.27	0.89863
2462	0.9444	2462	0.94712	2462	0.93127	2462	0.91528	2462.21	0.89849
2460	0.94325	2460	0.94758	2460	0.93324	2460	0.91477	2460.14	0.89894
2458	0.94492	2458	0.94923	2458	0.93707	2458	0.91468	2458.08	0.9013
2456	0.94739	2456	0.94986	2456	0.94185	2456	0.91613	2456.02	0.90407
2454	0.94742	2454	0.9477	2454	0.94405	2454	0.91744	2453.95	0.90569
2452	0.94603	2452	0.94627	2452	0.9441	2452	0.91671	2451.89	0.90629
2450	0.9453	2450	0.94701	2450	0.94552	2450	0.91519	2449.83	0.9074
2448	0.94474	2448	0.9474	2448	0.94848	2448	0.91464	2447.76	0.90909
2446	0.94438	2446	0.94678	2446	0.95084	2446	0.91483	2445.7	0.9102
2444	0.94454	2444	0.94656	2444	0.9515	2444	0.91536	2443.63	0.9116
2442	0.94402	2442	0.94623	2442	0.95126	2442	0.91568	2441.57	0.91328
2440	0.94314	2440	0.94518	2440	0.95141	2440	0.91583	2439.51	0.91428
2437	0.94317	2437	0.94509	2437	0.95235	2437	0.91591	2437.44	0.91547
2435	0.94413	2435	0.94658	2435	0.95509	2435	0.91611	2435.38	0.9173
2433	0.9455	2433	0.94735	2433	0.95915	2433	0.91783	2433.31	0.91867
2431	0.9455	2431	0.94602	2431	0.96195	2431	0.91991	2431.25	0.91966
2429	0.94374	2429	0.94533	2429	0.96412	2429	0.92008	2429.19	0.92096
2427	0.94328	2427	0.94629	2427	0.96645	2427	0.91882	2427.12	0.9221
2425	0.94422	2425	0.94646	2425	0.96712	2425	0.91777	2425.06	0.92269
2423	0.94346	2423	0.94612	2423	0.9668	2423	0.91798	2422.99	0.9221
2421	0.94164	2421	0.94634	2421	0.96792	2421	0.91838	2420.93	0.92147
2419	0.94165	2419	0.94699	2419	0.9704	2419	0.91773	2418.87	0.92255
2417	0.94286	2417	0.94767	2417	0.9728	2417	0.91677	2416.8	0.92323
2415	0.94302	2415	0.9472	2415	0.97438	2415	0.91612	2414.74	0.92197
2413	0.9428	2413	0.94636	2413	0.97486	2413	0.91655	2412.68	0.92022
2411	0.94341	2411	0.94591	2411	0.97488	2411	0.91888	2410.61	0.91842
2409	0.94403	2409	0.94521	2409	0.9755	2409	0.92184	2408.55	0.91788
2406	0.94419	2406	0.94435	2406	0.97633	2406	0.92223	2406.48	0.91929
2404	0.94446	2404	0.9431	2404	0.9764	2404	0.91976	2404.42	0.92034
2402	0.94501	2402	0.94244	2402	0.9764	2402	0.91742	2402.36	0.92014
2400	0.94497	2400	0.94292	2400	0.9772	2400	0.91689	2400.29	0.91899
2398	0.94421	2398	0.94372	2398	0.97843	2398	0.91799	2398.23	0.9183
2396	0.94387	2396	0.94531	2396	0.97965	2396	0.91969	2396.16	0.91865
2394	0.94424	2394	0.94716	2394	0.98028	2394	0.92123	2394.1	0.91915
2392	0.94459	2392	0.94809	2392	0.98032	2392	0.92237	2392.04	0.91903
2390	0.94438	2390	0.94816	2390	0.98005	2390	0.92313	2389.97	0.91825
2388	0.9448	2388	0.94714	2388	0.97918	2388	0.92357	2387.91	0.91698
2386	0.94655	2386	0.94563	2386	0.97846	2386	0.92356	2385.84	0.91603
2384	0.94766	2384	0.94461	2384	0.97854	2384	0.92305	2383.78	0.91641
2382	0.94717	2382	0.94381	2382	0.97863	2382	0.92229	2381.72	0.91758
2380	0.94666	2380	0.94399	2380	0.97982	2380	0.92254	2379.65	0.91821
2378	0.94692	2378	0.94508	2378	0.98282	2378	0.92316	2377.59	0.91843
2376	0.94566	2376	0.94464	2376	0.98355	2376	0.92225	2375.53	0.91932
2373	0.94181	2373	0.9433	2373	0.97888	2373	0.9209	2373.46	0.92151
2371	0.93944	2371	0.94474	2371	0.97421	2371	0.91888	2371.4	0.92426
2369	0.94201	2369	0.94714	2369	0.97532	2369	0.91555	2369.33	0.92532
2367	0.94688	2367	0.9467	2367	0.97768	2367	0.91496	2367.27	0.92403
2365	0.94785	2365	0.94461	2365	0.97709	2365	0.91643	2365.21	0.92214
2363	0.9444	2363	0.94161	2363	0.97621	2363	0.91541	2363.14	0.92129
2361	0.94283	2361	0.93949	2361	0.97605	2361	0.91465	2361.08	0.92273
2359	0.94385	2359	0.94043	2359	0.9758	2359	0.91548	2359.01	0.92608
2357	0.94307	2357	0.9428	2357	0.97677	2357	0.91456	2356.95	0.92847
2355	0.94126	2355	0.94334	2355	0.97958	2355	0.91283	2354.89	0.92856
2353	0.94119	2353	0.94271	2353	0.98204	2353	0.91454	2352.82	0.92771
2351	0.94148	2351	0.9433	2351	0.98228	2351	0.91839	2350.76	0.92731
2349	0.94122	2349	0.94359	2349	0.98029	2349	0.92109	2348.7	0.92774
2347	0.94227	2347	0.94305	2347	0.97836	2347	0.92175	2346.63	0.92865
2345	0.94445	2345	0.94331	2345	0.97805	2345	0.9195	2344.57	0.92895
2343	0.94511	2343	0.9433	2343	0.97729	2343	0.91732	2342.5	0.92776
2340	0.94519	2340	0.9436	2340	0.97725	2340	0.91781	2340.44	0.92629
2338	0.9455	2338	0.94681	2338	0.97959	2338	0.91807	2338.38	0.92664
2336	0.94437	2336	0.94843	2336	0.98054	2336	0.91692	2336.31	0.92847
2334	0.94264	2334	0.94588	2334	0.97962	2334	0.9166	2334.25	0.93016
2332	0.94218	2332	0.94382	2332	0.97988	2332	0.91765	2332.18	0.93103
2330	0.9427	2330	0.94471	2330	0.98164	2330	0.91827	2330.12	0.93131
2328	0.94345	2328	0.94586	2328	0.98276	2328	0.91797	2328.06	0.93077
2326	0.94451	2326	0.94562	2326	0.98213	2326	0.91691	2325.99	0.92872
2324	0.9456	2324	0.9446	2324	0.9812	2324	0.91649	2323.93	0.92715
2322	0.94666	2322	0.94339	2322	0.98119	2322	0.91819	2321.86	0.92912
2320	0.94827	2320	0.94366	2320	0.98163	2320	0.92058	2319.8	0.93348
2318	0.94937	2318	0.9451	2318	0.98241	2318	0.92252	2317.74	0.93632
2316	0.94877	2316	0.94551	2316	0.98333	2316	0.92444	2315.67	0.93696
2314	0.94709	2314	0.94607	2314	0.98385	2314	0.92446	2313.61	0.93758
2312	0.94575	2312	0.94735	2312	0.98359	2312	0.92307	2311.55	0.93923
2309	0.94639	2309	0.94805	2309	0.98373	2309	0.92352	2309.48	0.94099
2307	0.94899	2307	0.94938	2307	0.98527	2307	0.92467	2307.42	0.94205
2305	0.9513	2305	0.95138	2305	0.98579	2305	0.92525	2305.35	0.94265
2303	0.95297	2303	0.95223	2303	0.9855	2303	0.92584	2303.29	0.94335
2301	0.95411	2301	0.95136	2301	0.98637	2301	0.92629	2301.23	0.94413
2299	0.95364	2299	0.95112	2299	0.98706	2299	0.92716	2299.16	0.94392
2297	0.95267	2297	0.95332	2297	0.98684	2297	0.92808	2297.1	0.9428
2295	0.95264	2295	0.95578	2295	0.98684	2295	0.92819	2295.03	0.94262
2293	0.95312	2293	0.95697	2293	0.98797	2293	0.92804	2292.97	0.94414
2291	0.95397	2291	0.95785	2291	0.98958	2291	0.92749	2290.91	0.94566
2289	0.95545	2289	0.96011	2289	0.99019	2289	0.92652	2288.84	0.94591
2287	0.95612	2287	0.96175	2287	0.98905	2287	0.92593	2286.78	0.94566
2285	0.9553	2285	0.95969	2285	0.98664	2285	0.92666	2284.71	0.94556
2283	0.95558	2283	0.95741	2283	0.98512	2283	0.92999	2282.65	0.94694
2281	0.95727	2281	0.95837	2281	0.98573	2281	0.93387	2280.59	0.95024
2279	0.95709	2279	0.95923	2279	0.98631	2279	0.935	2278.52	0.95288
2276	0.95579	2276	0.95746	2276	0.98547	2276	0.93301	2276.46	0.95365
2274	0.95575	2274	0.95459	2274	0.98419	2274	0.92896	2274.4	0.95334
2272	0.95647	2272	0.9529	2272	0.98366	2272	0.92625	2272.33	0.95279
2270	0.95772	2270	0.9546	2270	0.98482	2270	0.92725	2270.27	0.954
2268	0.95967	2268	0.95801	2268	0.9867	2268	0.93108	2268.2	0.95716
2266	0.96135	2266	0.96013	2266	0.98793	2266	0.93571	2266.14	0.95934
2264	0.96154	2264	0.9615	2264	0.9882	2264	0.93765	2264.08	0.95919
2262	0.96068	2262	0.9628	2262	0.98729	2262	0.93681	2262.01	0.95785
2260	0.95922	2260	0.96263	2260	0.98727	2260	0.93493	2259.95	0.95677
2258	0.9593	2258	0.96197	2258	0.99047	2258	0.93327	2257.88	0.95783
2256	0.96162	2256	0.96263	2256	0.99318	2256	0.93313	2255.82	0.96139
2254	0.9623	2254	0.96379	2254	0.99183	2254	0.93225	2253.76	0.96167
2252	0.96182	2252	0.96455	2252	0.99166	2252	0.93151	2251.69	0.95685
2250	0.9627	2250	0.96397	2250	0.99536	2250	0.93312	2249.63	0.95472
2248	0.9622	2248	0.96093	2248	0.99663	2248	0.93391	2247.57	0.95714
2246	0.95926	2246	0.95832	2246	0.99511	2246	0.93326	2245.5	0.95662
2243	0.95916	2243	0.96134	2243	0.99639	2243	0.93383	2243.44	0.95486
2241	0.96168	2241	0.96688	2241	0.9986	2241	0.93381	2241.37	0.95839
2239	0.96082	2239	0.96799	2239	0.9973	2239	0.93267	2239.31	0.96417
2237	0.95825	2237	0.96652	2237	0.99406	2237	0.93259	2237.25	0.96618
2235	0.9579	2235	0.96623	2235	0.99171	2235	0.93267	2235.18	0.96409
2233	0.95716	2233	0.96514	2233	0.99027	2233	0.93422	2233.12	0.96266
2231	0.9547	2231	0.96219	2231	0.98962	2231	0.93739	2231.05	0.96304
2229	0.95496	2229	0.95814	2229	0.98914	2229	0.93769	2228.99	0.96169
2227	0.95758	2227	0.95399	2227	0.98712	2227	0.93398	2226.93	0.96122
2225	0.95727	2225	0.95248	2225	0.98375	2225	0.93169	2224.86	0.96345
2223	0.9569	2223	0.9555	2223	0.9828	2223	0.93473	2222.8	0.9653
2221	0.96152	2221	0.96139	2221	0.98731	2221	0.93855	2220.73	0.96609
2219	0.9647	2219	0.96422	2219	0.99181	2219	0.93977	2218.67	0.96644
2217	0.96288	2217	0.96365	2217	0.99073	2217	0.93917	2216.61	0.96712
2215	0.96363	2215	0.96568	2215	0.98961	2215	0.93824	2214.54	0.96687
2212	0.96747	2212	0.96841	2212	0.99054	2212	0.93983	2212.48	0.96474
2210	0.96936	2210	0.96941	2210	0.98972	2210	0.942	2210.42	0.96392
2208	0.96945	2208	0.9702	2208	0.9873	2208	0.94173	2208.35	0.9652
2206	0.96708	2206	0.96904	2206	0.98466	2206	0.93939	2206.29	0.96854
2204	0.96263	2204	0.96911	2204	0.9861	2204	0.937	2204.22	0.9741
2202	0.9603	2202	0.9728	2202	0.9911	2202	0.93639	2202.16	0.97712
2200	0.96228	2200	0.97561	2200	0.99334	2200	0.93489	2200.1	0.97624
2198	0.96496	2198	0.97404	2198	0.99179	2198	0.93426	2198.03	0.97604
2196	0.96468	2196	0.96959	2196	0.99	2196	0.93736	2195.97	0.97447
2194	0.96532	2194	0.96833	2194	0.99141	2194	0.93621	2193.9	0.96788
2192	0.96819	2192	0.97209	2192	0.99232	2192	0.92986	2191.84	0.96524
2190	0.96919	2190	0.97573	2190	0.98954	2190	0.92764	2189.78	0.97214
2188	0.96809	2188	0.97536	2188	0.98745	2188	0.92857	2187.71	0.97913
2186	0.97034	2186	0.97703	2186	0.98861	2186	0.93062	2185.65	0.97745
2184	0.97647	2184	0.98133	2184	0.99014	2184	0.93521	2183.58	0.96957
2182	0.97438	2182	0.97811	2182	0.98667	2182	0.93871	2181.52	0.96423
2179	0.96305	2179	0.971	2179	0.98144	2179	0.94508	2179.46	0.96399
2177	0.9573	2177	0.9694	2177	0.98227	2177	0.9538	2177.39	0.96646
2175	0.96138	2175	0.97065	2175	0.98751	2175	0.95364	2175.33	0.97117
2173	0.96802	2173	0.97166	2173	0.99257	2173	0.94664	2173.27	0.97373
2171	0.97366	2171	0.9737	2171	0.99724	2171	0.94052	2171.2	0.97242
2169	0.97604	2169	0.97408	2169	1	2169	0.93826	2169.14	0.97111
2167	0.97291	2167	0.97405	2167	0.99664	2167	0.93897	2167.07	0.96853
2165	0.96786	2165	0.97908	2165	0.98924	2165	0.93782	2165.01	0.96913
2163	0.96483	2163	0.98262	2163	0.98084	2163	0.93741	2162.95	0.9779
2161	0.96577	2161	0.97555	2161	0.95851	2161	0.9449	2160.88	0.98779
2159	0.96495	2159	0.96768	2159	0.90739	2159	0.95538	2158.82	0.99427
2157	0.95861	2157	0.96656	2157	0.85858	2157	0.9556	2156.75	0.99863
2155	0.95767	2155	0.96517	2155	0.85998	2155	0.94708	2154.69	1
2153	0.96229	2153	0.96487	2153	0.89869	2153	0.93822	2152.63	0.99368
2151	0.96537	2151	0.96747	2151	0.93361	2151	0.93331	2150.56	0.98545
2149	0.97005	2149	0.97125	2149	0.95699	2149	0.93338	2148.5	0.98223
2146	0.97642	2146	0.97336	2146	0.97293	2146	0.93695	2146.43	0.98111
2144	0.97656	2144	0.97144	2144	0.97715	2144	0.94168	2144.37	0.9825
2142	0.96916	2142	0.96919	2142	0.97705	2142	0.94174	2142.31	0.98363
2140	0.95944	2140	0.9674	2140	0.97908	2140	0.93763	2140.24	0.98046
2138	0.9535	2138	0.96671	2138	0.98097	2138	0.93592	2138.18	0.97864
2136	0.95441	2136	0.97007	2136	0.98274	2136	0.937	2136.12	0.98019
2134	0.95868	2134	0.9733	2134	0.9847	2134	0.93838	2134.05	0.98262
2132	0.95976	2132	0.97225	2132	0.98589	2132	0.94011	2131.99	0.9847
2130	0.95903	2130	0.97	2130	0.985	2130	0.94073	2129.92	0.98362
2128	0.96226	2128	0.96962	2128	0.984	2128	0.9372	2127.86	0.98088
2126	0.96637	2126	0.97031	2126	0.98646	2126	0.93341	2125.8	0.97871
2124	0.96773	2124	0.97031	2124	0.98915	2124	0.93337	2123.73	0.97832
2122	0.96691	2122	0.96918	2122	0.98792	2122	0.93429	2121.67	0.97934
2120	0.96447	2120	0.96864	2120	0.98574	2120	0.93534	2119.6	0.97797
2118	0.96244	2118	0.9698	2118	0.98554	2118	0.93661	2117.54	0.97553
2115	0.96146	2115	0.97196	2115	0.9864	2115	0.93603	2115.48	0.97576
2113	0.96331	2113	0.9743	2113	0.98706	2113	0.93539	2113.41	0.97755
2111	0.96695	2111	0.97355	2111	0.9868	2111	0.93828	2111.35	0.97736
2109	0.96694	2109	0.96925	2109	0.98564	2109	0.94285	2109.29	0.97537
2107	0.96461	2107	0.96773	2107	0.98525	2107	0.94416	2107.22	0.9748
2105	0.96393	2105	0.97098	2105	0.98617	2105	0.94262	2105.16	0.9747
2103	0.96444	2103	0.97422	2103	0.98531	2103	0.94318	2103.09	0.97413
2101	0.96427	2101	0.97434	2101	0.98033	2101	0.94589	2101.03	0.97611
2099	0.96175	2099	0.97253	2099	0.97182	2099	0.94697	2098.97	0.98029
2097	0.9593	2097	0.97149	2097	0.96264	2097	0.94641	2096.9	0.98253
2095	0.96149	2095	0.97189	2095	0.95526	2095	0.94472	2094.84	0.98069
2093	0.96535	2093	0.97328	2093	0.9472	2093	0.94214	2092.77	0.97835
2091	0.96646	2091	0.97608	2091	0.93415	2091	0.93924	2090.71	0.97948
2089	0.96598	2089	0.97874	2089	0.9155	2089	0.93612	2088.65	0.98242
2087	0.96371	2087	0.97841	2087	0.89076	2087	0.93694	2086.58	0.98364
2085	0.96055	2085	0.97654	2085	0.86291	2085	0.94273	2084.52	0.98239
2082	0.95903	2082	0.97613	2082	0.84034	2082	0.94692	2082.45	0.98151
2080	0.95858	2080	0.97665	2080	0.82992	2080	0.94664	2080.39	0.9826
2078	0.96051	2078	0.97888	2078	0.83999	2078	0.94527	2078.33	0.98279
2076	0.96535	2076	0.98293	2076	0.86592	2076	0.94484	2076.26	0.9819
2074	0.96951	2074	0.98555	2074	0.88389	2074	0.94529	2074.2	0.98272
2072	0.97099	2072	0.98626	2072	0.87875	2072	0.94721	2072.14	0.9844
2070	0.97105	2070	0.98694	2070	0.85068	2070	0.94733	2070.07	0.98451
2068	0.97052	2068	0.98896	2068	0.80483	2068	0.94396	2068.01	0.9819
2066	0.96806	2066	0.98995	2066	0.74742	2066	0.9438	2065.94	0.97893
2064	0.96526	2064	0.98868	2064	0.68436	2064	0.94733	2063.88	0.9785
2062	0.96576	2062	0.99053	2062	0.62538	2062	0.94953	2061.82	0.97866
2060	0.96903	2060	0.99611	2060	0.58142	2060	0.95073	2059.75	0.97828
2058	0.97398	2058	1	2058	0.55675	2058	0.9511	2057.69	0.97797
2056	0.97788	2056	0.99864	2056	0.54602	2056	0.9512	2055.62	0.97882
2054	0.97597	2054	0.98907	2054	0.54083	2054	0.95352	2053.56	0.98024
2052	0.97218	2052	0.97449	2052	0.53883	2052	0.95692	2051.5	0.98002
2049	0.97171	2049	0.96022	2049	0.53934	2049	0.95864	2049.43	0.97908
2047	0.97213	2047	0.94675	2047	0.53799	2047	0.95974	2047.37	0.9782
2045	0.97129	2045	0.93027	2045	0.53348	2045	0.96146	2045.3	0.97813
2043	0.97024	2043	0.90625	2043	0.52931	2043	0.96237	2043.24	0.97917
2041	0.96922	2041	0.87387	2041	0.52483	2041	0.96321	2041.18	0.98033
2039	0.96782	2039	0.837	2039	0.5146	2039	0.96516	2039.11	0.98104
2037	0.97097	2037	0.80295	2037	0.49642	2037	0.96854	2037.05	0.97772
2035	0.97644	2035	0.77202	2035	0.46997	2035	0.97044	2034.99	0.97447
2033	0.97463	2033	0.73782	2033	0.4411	2033	0.96617	2032.92	0.97843
2031	0.9701	2031	0.70304	2031	0.41862	2031	0.96047	2030.86	0.98385
2029	0.96992	2029	0.67683	2029	0.402	2029	0.95846	2028.79	0.98718
2027	0.97036	2027	0.66287	2027	0.39041	2027	0.95721	2026.73	0.99048
2025	0.97017	2025	0.6612	2025	0.38534	2025	0.95577	2024.67	0.99134
2023	0.9725	2023	0.67016	2023	0.38514	2023	0.95427	2022.6	0.98915
2021	0.97492	2021	0.68623	2021	0.38902	2021	0.95342	2020.54	0.98683
2018	0.97788	2018	0.71375	2018	0.39888	2018	0.95646	2018.47	0.9854
2016	0.98	2016	0.75425	2016	0.41236	2016	0.96042	2016.41	0.98415
2014	0.97793	2014	0.79573	2014	0.42484	2014	0.9627	2014.35	0.98239
2012	0.98101	2012	0.83072	2012	0.43622	2012	0.96608	2012.28	0.98006
2010	0.99074	2010	0.85959	2010	0.4463	2010	0.96957	2010.22	0.97763
2008	0.99518	2008	0.88236	2008	0.45326	2008	0.97024	2008.15	0.97854
2006	0.99168	2006	0.90008	2006	0.45619	2006	0.96682	2006.09	0.98375
2004	0.98716	2004	0.91952	2004	0.46031	2004	0.96228	2004.03	0.98717
2002	0.98433	2002	0.9413	2002	0.4704	2002	0.96193	2001.96	0.98687
2000	0.9806	2000	0.95412	2000	0.4806	2000	0.96517	1999.9	0.98662
1998	0.97594	1998	0.95555	1998	0.48521	1998	0.9661	1997.84	0.98794
1996	0.97316	1996	0.95653	1996	0.48656	1996	0.9631	1995.77	0.98909
1994	0.97371	1994	0.96328	1994	0.48633	1994	0.96038	1993.71	0.98992
1992	0.97801	1992	0.97242	1992	0.48273	1992	0.96217	1991.64	0.99106
1990	0.98007	1990	0.9758	1990	0.47484	1990	0.96566	1989.58	0.99217
1988	0.97499	1988	0.97251	1988	0.46514	1988	0.96187	1987.52	0.99241
1985	0.97135	1985	0.97022	1985	0.45715	1985	0.95384	1985.45	0.99092
1983	0.97437	1983	0.97087	1983	0.45063	1983	0.95169	1983.39	0.98957
1981	0.98041	1981	0.97438	1981	0.44377	1981	0.95552	1981.32	0.98877
1979	0.98852	1979	0.98351	1979	0.43615	1979	0.96126	1979.26	0.98719
1977	0.99091	1977	0.9897	1977	0.42768	1977	0.96411	1977.2	0.9865
1975	0.98443	1975	0.98672	1975	0.42289	1975	0.96102	1975.13	0.98785
1973	0.98209	1973	0.98394	1973	0.42434	1973	0.95611	1973.07	0.98904
1971	0.98462	1971	0.98312	1971	0.42755	1971	0.95718	1971.01	0.99046
1969	0.9862	1969	0.98238	1969	0.42923	1969	0.96648	1968.94	0.99234
1967	0.98569	1967	0.9814	1967	0.42595	1967	0.9732	1966.88	0.99136
1965	0.98392	1965	0.97553	1965	0.41669	1965	0.97201	1964.81	0.99072
1963	0.98391	1963	0.96354	1963	0.40314	1963	0.97012	1962.75	0.99446
1961	0.98461	1961	0.94791	1961	0.38478	1961	0.96909	1960.69	0.99614
1959	0.98466	1959	0.93044	1959	0.36244	1959	0.96872	1958.62	0.99384
1957	0.98554	1957	0.91173	1957	0.33956	1957	0.97136	1956.56	0.9944
1955	0.98701	1955	0.89133	1955	0.32289	1955	0.97489	1954.49	0.99716
1952	0.9869	1952	0.87091	1952	0.31683	1952	0.97582	1952.43	0.99641
1950	0.9866	1950	0.85224	1950	0.31882	1950	0.9765	1950.37	0.99411
1948	0.98785	1948	0.8335	1948	0.32323	1948	0.97699	1948.3	0.99613
1946	0.9877	1946	0.81266	1946	0.32696	1946	0.97183	1946.24	1.00024
1944	0.98741	1944	0.79041	1944	0.32961	1944	0.96501	1944.17	1
1942	0.99104	1942	0.77097	1942	0.33192	1942	0.96579	1942.11	0.99599
1940	0.99466	1940	0.75731	1940	0.33547	1940	0.96797	1940.05	0.99349
1938	0.99417	1938	0.74564	1938	0.33926	1938	0.96548	1937.98	0.99324
1936	0.99043	1936	0.73138	1936	0.34131	1936	0.96465	1935.92	0.99335
1934	0.98597	1934	0.71569	1934	0.34197	1934	0.96496	1933.86	0.99502
1932	0.98327	1932	0.70261	1932	0.34347	1932	0.96309	1931.79	0.9973
1930	0.98198	1930	0.69172	1930	0.34724	1930	0.96255	1929.73	0.99646
1928	0.98157	1928	0.68184	1928	0.35133	1928	0.96329	1927.66	0.99283
1926	0.98156	1926	0.6739	1926	0.35166	1926	0.96248	1925.6	0.98991
1924	0.98215	1924	0.66816	1924	0.34883	1924	0.9603	1923.54	0.99073
1921	0.98375	1921	0.66427	1921	0.34897	1921	0.95749	1921.47	0.99402
1919	0.98459	1919	0.66062	1919	0.35357	1919	0.95462	1919.41	0.99489
1917	0.98423	1917	0.65541	1917	0.35797	1917	0.9529	1917.34	0.99353
1915	0.98371	1915	0.64997	1915	0.36076	1915	0.95352	1915.28	0.99225
1913	0.98462	1913	0.64519	1913	0.36445	1913	0.95589	1913.22	0.99047
1911	0.98744	1911	0.64054	1911	0.36854	1911	0.95703	1911.15	0.98974
1909	0.98891	1909	0.63503	1909	0.37119	1909	0.95584	1909.09	0.99091
1907	0.98757	1907	0.62711	1907	0.37417	1907	0.95683	1907.02	0.99156
1905	0.98617	1905	0.61878	1905	0.3785	1905	0.96102	1904.96	0.99137
1903	0.98615	1903	0.61238	1903	0.38192	1903	0.96416	1902.9	0.99169
1901	0.98756	1901	0.60783	1901	0.38496	1901	0.9656	1900.83	0.9921
1899	0.98797	1899	0.60314	1899	0.38822	1899	0.96658	1898.77	0.99214
1897	0.9848	1897	0.59733	1897	0.38996	1897	0.96636	1896.71	0.99205
1895	0.98094	1895	0.59139	1895	0.39117	1895	0.9664	1894.64	0.99127
1893	0.98091	1893	0.58804	1893	0.39455	1893	0.96811	1892.58	0.99031
1891	0.98422	1891	0.58789	1891	0.3988	1891	0.96789	1890.51	0.9906
1888	0.98615	1888	0.58872	1888	0.40156	1888	0.96629	1888.45	0.99124
1886	0.9851	1886	0.59128	1886	0.4041	1886	0.9682	1886.39	0.99018
1884	0.98496	1884	0.59706	1884	0.40688	1884	0.97199	1884.32	0.98791
1882	0.98686	1882	0.60538	1882	0.40975	1882	0.97381	1882.26	0.98653
1880	0.98842	1880	0.61582	1880	0.41362	1880	0.97307	1880.19	0.98601
1878	0.98945	1878	0.62904	1878	0.41821	1878	0.97192	1878.13	0.98508
1876	0.99021	1876	0.64402	1876	0.42183	1876	0.97224	1876.07	0.98429
1874	0.99032	1874	0.65966	1874	0.42441	1874	0.97398	1874	0.98478
1872	0.99125	1872	0.67646	1872	0.42751	1872	0.97659	1871.94	0.98624
1870	0.99272	1870	0.69501	1870	0.42999	1870	0.97804	1869.88	0.98734
1868	0.99183	1868	0.71478	1868	0.4302	1868	0.977	1867.81	0.98751
1866	0.98969	1866	0.73577	1866	0.43174	1866	0.97634	1865.75	0.9872
1864	0.98917	1864	0.75722	1864	0.43584	1864	0.97647	1863.68	0.98652
1862	0.98956	1862	0.77657	1862	0.43954	1862	0.97617	1861.62	0.98585
1860	0.98966	1860	0.79453	1860	0.4423	1860	0.97574	1859.56	0.9861
1857	0.99004	1857	0.81328	1857	0.4455	1857	0.97634	1857.49	0.98746
1855	0.99045	1855	0.83053	1855	0.44838	1855	0.97796	1855.43	0.98894
1853	0.99069	1853	0.84448	1853	0.45	1853	0.97894	1853.36	0.9893
1851	0.99138	1851	0.85715	1851	0.45192	1851	0.97948	1851.3	0.98909
1849	0.992	1849	0.86849	1849	0.45485	1849	0.98031	1849.24	0.98989
1847	0.99291	1847	0.87765	1847	0.4582	1847	0.9817	1847.17	0.99152
1845	0.99513	1845	0.88598	1845	0.4603	1845	0.98331	1845.11	0.99211
1843	0.99655	1843	0.8942	1843	0.46097	1843	0.98229	1843.04	0.99139
1841	0.99528	1841	0.90124	1841	0.46352	1841	0.97949	1840.98	0.99129
1839	0.99352	1839	0.9076	1839	0.46664	1839	0.97772	1838.92	0.99231
1837	0.99243	1837	0.91415	1837	0.4685	1837	0.97729	1836.85	0.9932
1835	0.99186	1835	0.91998	1835	0.47071	1835	0.97762	1834.79	0.99326
1833	0.9918	1833	0.92453	1833	0.47417	1833	0.97705	1832.73	0.99271
1831	0.99265	1831	0.92872	1831	0.4768	1831	0.97571	1830.66	0.99202
1829	0.99408	1829	0.93273	1829	0.4784	1829	0.97632	1828.6	0.99183
1827	0.99441	1827	0.93637	1827	0.48065	1827	0.97822	1826.53	0.9923
1824	0.99455	1824	0.9405	1824	0.48236	1824	0.98001	1824.47	0.99307
1822	0.99506	1822	0.94421	1822	0.48359	1822	0.98163	1822.41	0.99407
1820	0.99515	1820	0.94681	1820	0.48557	1820	0.98178	1820.34	0.99518
1818	0.9956	1818	0.94926	1818	0.48791	1818	0.98049	1818.28	0.99606
1816	0.99617	1816	0.95155	1816	0.49011	1816	0.97871	1816.21	0.99673
1814	0.9958	1814	0.95301	1814	0.49219	1814	0.97691	1814.15	0.99748
1812	0.9951	1812	0.95415	1812	0.49369	1812	0.97551	1812.09	0.99824
1810	0.99484	1810	0.9559	1810	0.49429	1810	0.97466	1810.02	0.99811
1808	0.9952	1808	0.95814	1808	0.49519	1808	0.97416	1807.96	0.9969
1806	0.99631	1806	0.9606	1806	0.49728	1806	0.9734	1805.89	0.9959
1804	0.99759	1804	0.9634	1804	0.49998	1804	0.97226	1803.83	0.99561
1802	0.99839	1802	0.96592	1802	0.50213	1802	0.97122	1801.77	0.99503
1800	0.99838	1800	0.96727	1800	0.50351	1800	0.97083	1799.7	0.99379
1798	0.99738	1798	0.96734	1798	0.50532	1798	0.97154	1797.64	0.99264
1796	0.99652	1796	0.96732	1796	0.50797	1796	0.97289	1795.58	0.99185
1794	0.99776	1794	0.96944	1794	0.5097	1794	0.97398	1793.51	0.99113
1791	0.99967	1791	0.97361	1791	0.50953	1791	0.97422	1791.45	0.99043
1789	0.99913	1789	0.97644	1789	0.51074	1789	0.97454	1789.38	0.99032
1787	0.99846	1787	0.97803	1787	0.51373	1787	0.97548	1787.32	0.99111
1785	0.99933	1785	0.97991	1785	0.51604	1785	0.97653	1785.26	0.99197
1783	1.00005	1783	0.98129	1783	0.51762	1783	0.97803	1783.19	0.99226
1781	1.00018	1781	0.98203	1781	0.51932	1781	0.98032	1781.13	0.99289
1779	1	1779	0.98293	1779	0.52058	1779	0.98245	1779.06	0.99439
1777	0.99879	1777	0.98383	1777	0.52211	1777	0.98373	1777	0.99624
1775	0.99723	1775	0.9851	1775	0.52448	1775	0.98473	1774.94	0.99789
1773	0.99686	1773	0.98731	1773	0.52528	1773	0.98568	1772.87	0.99875
1771	0.99774	1771	0.98912	1771	0.52493	1771	0.98619	1770.81	0.9989
1769	0.99884	1769	0.98938	1769	0.52674	1769	0.9866	1768.74	0.99905
1767	0.99959	1767	0.98945	1767	0.52936	1767	0.98709	1766.68	0.99945
1765	0.99904	1765	0.98944	1765	0.53175	1765	0.98728	1764.62	0.99979
1763	0.9982	1763	0.98955	1763	0.53271	1763	0.98705	1762.55	0.99996
1760	0.99841	1760	0.99034	1760	0.53296	1760	0.98717	1760.49	1
1758	0.99907	1758	0.99133	1758	0.53459	1758	0.98791	1758.43	1.00001
1756	0.99941	1756	0.99233	1756	0.53608	1756	0.98877	1756.36	0.99976
1754	0.99909	1754	0.99307	1754	0.53822	1754	0.98994	1754.3	0.99966
1752	0.99904	1752	0.99381	1752	0.54082	1752	0.99077	1752.23	0.9988
1750	0.99942	1750	0.99466	1750	0.5408	1750	0.99035	1750.17	0.99682
1748	0.99982	1748	0.9954	1748	0.54004	1748	0.98998	1748.11	0.99544
1746	1	1746	0.99607	1746	0.54122	1746	0.9905	1746.04	0.99517
1744	0.99917	1744	0.99616	1744	0.54311	1744	0.99103	1743.98	0.99452
1742	0.99745	1742	0.99607	1742	0.54503	1742	0.99166	1741.91	0.99274
1740	0.99732	1740	0.9969	1740	0.54659	1740	0.99238	1739.85	0.9909
1738	0.99753	1738	0.99749	1738	0.54865	1738	0.99245	1737.79	0.98983
1736	0.99701	1736	0.99777	1736	0.55066	1736	0.99187	1735.72	0.98864
1734	0.99862	1734	0.9992	1734	0.5499	1734	0.99168	1733.66	0.98639
1732	0.99999	1732	1	1732	0.55018	1732	0.99257	1731.6	0.98414
1730	0.99891	1730	0.99973	1730	0.55283	1730	0.99302	1729.53	0.98223
1727	0.99772	1727	0.99914	1727	0.5554	1727	0.99369	1727.47	0.97964
1725	0.99676	1725	0.99837	1725	0.55768	1725	0.9949	1725.4	0.97617
1723	0.99551	1723	0.9981	1723	0.55922	1723	0.99572	1723.34	0.97258
1721	0.99377	1721	0.9978	1721	0.56118	1721	0.99646	1721.28	0.96979
1719	0.99251	1719	0.99743	1719	0.56347	1719	0.99736	1719.21	0.96774
1717	0.99415	1717	0.99907	1717	0.56347	1717	0.99793	1717.15	0.96669
1715	0.99601	1715	1.00072	1715	0.56321	1715	0.99847	1715.08	0.96773
1713	0.99557	1713	0.99981	1713	0.56535	1713	0.99935	1713.02	0.97076
1711	0.99453	1711	0.99834	1711	0.56841	1711	0.99995	1710.96	0.97414
1709	0.99311	1709	0.99761	1709	0.57122	1709	0.99997	1708.89	0.97665
1707	0.99132	1707	0.99717	1707	0.57248	1707	0.99975	1706.83	0.97758
1705	0.98967	1705	0.99662	1705	0.57274	1705	0.9999	1704.76	0.97736
1703	0.9882	1703	0.99611	1703	0.57443	1703	1	1702.7	0.97687
1701	0.98748	1701	0.9959	1701	0.57494	1701	0.99915	1700.64	0.97567
1699	0.98702	1699	0.99555	1699	0.57413	1699	0.99817	1698.57	0.97348
1697	0.98621	1697	0.99519	1697	0.575	1697	0.99719	1696.51	0.97094
1694	0.98521	1694	0.99524	1694	0.57637	1694	0.99577	1694.45	0.96802
1692	0.98308	1692	0.99459	1692	0.57951	1692	0.99539	1692.38	0.96477
1690	0.98087	1690	0.99377	1690	0.58255	1690	0.99495	1690.32	0.96087
1688	0.97829	1688	0.99276	1688	0.5844	1688	0.99431	1688.25	0.95576
1686	0.97536	1686	0.99138	1686	0.58565	1686	0.99456	1686.19	0.94854
1684	0.97397	1684	0.9904	1684	0.58376	1684	0.99276	1684.13	0.93781
1682	0.97273	1682	0.98867	1682	0.58264	1682	0.98859	1682.06	0.92631
1680	0.9694	1680	0.98544	1680	0.58544	1680	0.98643	1680	0.91547
1678	0.96475	1678	0.98134	1678	0.5887	1678	0.98519	1677.93	0.90217
1676	0.95963	1676	0.97583	1676	0.58992	1676	0.98313	1675.87	0.88372
1674	0.95512	1674	0.97006	1674	0.59004	1674	0.98035	1673.81	0.86135
1672	0.95217	1672	0.96568	1672	0.59183	1672	0.97776	1671.74	0.83585
1670	0.95012	1670	0.96077	1670	0.59286	1670	0.97423	1669.68	0.80384
1668	0.94668	1668	0.95471	1668	0.59322	1668	0.97077	1667.61	0.76946
1666	0.94171	1666	0.94874	1666	0.59555	1666	0.96888	1665.55	0.73779
1663	0.93711	1663	0.94303	1663	0.59744	1663	0.96673	1663.49	0.70314
1661	0.93335	1661	0.93794	1661	0.59775	1661	0.96335	1661.42	0.6646
1659	0.92979	1659	0.93368	1659	0.59923	1659	0.96036	1659.36	0.63002
1657	0.92555	1657	0.92973	1657	0.60242	1657	0.95805	1657.3	0.6008
1655	0.9206	1655	0.92598	1655	0.60512	1655	0.95395	1655.23	0.5666
1653	0.91592	1653	0.92076	1653	0.60262	1653	0.94041	1653.17	0.51757
1651	0.91151	1651	0.91478	1651	0.60111	1651	0.92832	1651.1	0.47154
1649	0.90654	1649	0.91001	1649	0.60473	1649	0.92418	1649.04	0.43886
1647	0.90163	1647	0.9044	1647	0.60642	1647	0.91592	1646.98	0.4033
1645	0.8966	1645	0.89859	1645	0.60636	1645	0.90541	1644.91	0.36572
1643	0.89012	1643	0.89315	1643	0.60869	1643	0.89976	1642.85	0.33758
1641	0.88254	1641	0.8868	1641	0.6117	1641	0.89584	1640.78	0.31745
1639	0.87414	1639	0.87888	1639	0.61396	1639	0.89148	1638.72	0.3019
1637	0.86399	1637	0.86658	1637	0.61384	1637	0.88212	1636.66	0.29147
1635	0.85061	1635	0.84798	1635	0.61171	1635	0.86571	1634.59	0.28991
1633	0.83668	1633	0.83126	1633	0.61294	1633	0.85361	1632.53	0.29954
1630	0.82141	1630	0.8149	1630	0.61599	1630	0.84323	1630.46	0.31858
1628	0.80156	1628	0.79382	1628	0.6181	1628	0.83015	1628.4	0.34506
1626	0.77788	1626	0.77006	1626	0.6194	1626	0.81922	1626.34	0.37481
1624	0.75113	1624	0.74552	1624	0.62008	1624	0.81539	1624.27	0.40296
1622	0.7208	1622	0.72124	1622	0.62006	1622	0.81937	1622.21	0.42622
1620	0.69315	1620	0.70394	1620	0.62139	1620	0.82972	1620.15	0.44137
1618	0.66445	1618	0.68922	1618	0.62296	1618	0.84462	1618.08	0.44816
1616	0.62793	1616	0.6702	1616	0.62259	1616	0.8636	1616.02	0.44793
1614	0.5964	1614	0.65376	1614	0.62318	1614	0.88031	1613.95	0.44305
1612	0.57161	1612	0.63972	1612	0.62532	1612	0.8925	1611.89	0.43524
1610	0.54811	1610	0.6232	1610	0.62688	1610	0.89927	1609.83	0.42494
1608	0.52751	1608	0.605	1608	0.62765	1608	0.89384	1607.76	0.41418
1606	0.51359	1606	0.5888	1606	0.62864	1606	0.86922	1605.7	0.40573
1604	0.50737	1604	0.57597	1604	0.63001	1604	0.82748	1603.63	0.40072
1602	0.50798	1602	0.56678	1602	0.63125	1602	0.78375	1601.57	0.39846
1600	0.5134	1600	0.56184	1600	0.63248	1600	0.75285	1599.51	0.39724
1597	0.5207	1597	0.56088	1597	0.63373	1597	0.733	1597.44	0.39546
1595	0.52613	1595	0.56261	1595	0.6344	1595	0.71859	1595.38	0.39256
1593	0.52698	1593	0.5654	1593	0.63491	1593	0.71521	1593.32	0.38893
1591	0.52337	1591	0.56776	1591	0.63605	1591	0.72941	1591.25	0.38512
1589	0.51655	1589	0.56801	1589	0.63733	1589	0.75615	1589.19	0.38136
1587	0.50814	1587	0.56484	1587	0.63853	1587	0.7851	1587.12	0.37796
1585	0.49944	1585	0.558	1585	0.6399	1585	0.81064	1585.06	0.37526
1583	0.49151	1583	0.54846	1583	0.64125	1583	0.83268	1583	0.37344
1581	0.48515	1581	0.53834	1581	0.64277	1581	0.85177	1580.93	0.37263
1579	0.48064	1579	0.52971	1579	0.64446	1579	0.86744	1578.87	0.37281
1577	0.47719	1577	0.51932	1577	0.64464	1577	0.88003	1576.8	0.37349
1575	0.47504	1575	0.50874	1575	0.64413	1575	0.88602	1574.74	0.37482
1573	0.47358	1573	0.50468	1573	0.64594	1573	0.88172	1572.68	0.37739
1571	0.4715	1571	0.5018	1571	0.64751	1571	0.86199	1570.61	0.38107
1569	0.46866	1569	0.49726	1569	0.6482	1569	0.82498	1568.55	0.38569
1566	0.46595	1566	0.49523	1566	0.65009	1566	0.7864	1566.48	0.3915
1564	0.46338	1564	0.49543	1564	0.65219	1564	0.75325	1564.42	0.39824
1562	0.46116	1562	0.49678	1562	0.65472	1562	0.73849	1562.36	0.40514
1560	0.46102	1560	0.49726	1560	0.65669	1560	0.75245	1560.29	0.41308
1558	0.46498	1558	0.49252	1558	0.65395	1558	0.80049	1558.23	0.42355
1556	0.46907	1556	0.49167	1556	0.65325	1556	0.83692	1556.17	0.43435
1554	0.47295	1554	0.4945	1554	0.65538	1554	0.85756	1554.1	0.44408
1552	0.47823	1552	0.49747	1552	0.6572	1552	0.87429	1552.04	0.45366
1550	0.48393	1550	0.50002	1550	0.65819	1550	0.88807	1549.97	0.46372
1548	0.48904	1548	0.50277	1548	0.65885	1548	0.89941	1547.91	0.47383
1546	0.49336	1546	0.50667	1546	0.65997	1546	0.9085	1545.85	0.48353
1544	0.49775	1544	0.51176	1544	0.66108	1544	0.91639	1543.78	0.49354
1542	0.50284	1542	0.518	1542	0.66141	1542	0.92298	1541.72	0.50502
1540	0.51223	1540	0.52682	1540	0.66016	1540	0.9295	1539.65	0.51811
1538	0.5213	1538	0.5376	1538	0.66136	1538	0.93615	1537.59	0.53025
1536	0.52806	1536	0.54952	1536	0.66416	1536	0.94205	1535.53	0.54095
1533	0.5388	1533	0.56535	1533	0.66517	1533	0.94848	1533.46	0.55267
1531	0.55214	1531	0.58314	1531	0.6658	1531	0.95488	1531.4	0.56538
1529	0.56397	1529	0.6003	1529	0.66766	1529	0.96037	1529.33	0.57769
1527	0.57744	1527	0.61907	1527	0.66898	1527	0.96588	1527.27	0.59014
1525	0.59287	1525	0.63824	1525	0.67005	1525	0.97115	1525.21	0.60291
1523	0.60847	1523	0.65624	1523	0.67148	1523	0.97618	1523.14	0.61584
1521	0.62718	1521	0.67585	1521	0.67173	1521	0.98153	1521.08	0.62965
1519	0.64424	1519	0.69319	1519	0.67192	1519	0.98647	1519.02	0.64356
1517	0.65891	1517	0.70809	1517	0.67265	1517	0.99072	1516.95	0.65679
1515	0.67304	1515	0.72253	1515	0.67357	1515	0.99457	1514.89	0.6693
1513	0.68471	1513	0.73492	1513	0.67527	1513	0.9974	1512.82	0.68076
1511	0.69488	1511	0.74551	1511	0.67739	1511	0.99931	1510.76	0.69143
1509	0.70501	1509	0.7553	1509	0.6789	1509	1	1508.7	0.70262
1507	0.71989	1507	0.76611	1507	0.6776	1507	0.99779	1506.63	0.7157
1505	0.73256	1505	0.7736	1505	0.67724	1505	0.99424	1504.57	0.72813
1503	0.73958	1503	0.7778	1503	0.67966	1503	0.99204	1502.5	0.73715
1500	0.74758	1500	0.78115	1500	0.68183	1500	0.99082	1500.44	0.74335
1498	0.75843	1498	0.7827	1498	0.68269	1498	0.99133	1498.38	0.7478
1496	0.77083	1496	0.78108	1496	0.68282	1496	0.99377	1496.31	0.75215
1494	0.78021	1494	0.77799	1494	0.68353	1494	0.99439	1494.25	0.75758
1492	0.78606	1492	0.77522	1492	0.68467	1492	0.98974	1492.19	0.76417
1490	0.79176	1490	0.77315	1490	0.68515	1490	0.97142	1490.12	0.77255
1488	0.79642	1488	0.77367	1488	0.68515	1488	0.93134	1488.06	0.78314
1486	0.79755	1486	0.77659	1486	0.68606	1486	0.88005	1485.99	0.79475
1484	0.79643	1484	0.77971	1484	0.6875	1484	0.8272	1483.93	0.80572
1482	0.79424	1482	0.78208	1482	0.68856	1482	0.77008	1481.87	0.815
1480	0.79183	1480	0.78347	1480	0.68948	1480	0.71078	1479.8	0.82192
1478	0.78968	1478	0.78364	1478	0.69074	1478	0.65611	1477.74	0.82657
1476	0.78844	1476	0.78216	1476	0.69173	1476	0.60531	1475.67	0.8294
1474	0.7892	1474	0.77778	1474	0.69149	1474	0.55916	1473.61	0.82998
1472	0.79043	1472	0.77003	1472	0.69066	1472	0.52806	1471.55	0.82886
1469	0.78928	1469	0.7628	1469	0.69157	1469	0.52454	1469.48	0.82834
1467	0.78618	1467	0.75543	1467	0.69351	1467	0.53803	1467.42	0.82839
1465	0.77978	1465	0.74287	1465	0.69437	1465	0.56218	1465.35	0.8274
1463	0.76846	1463	0.72666	1463	0.69447	1463	0.59258	1463.29	0.8249
1461	0.75481	1461	0.71368	1461	0.69571	1461	0.62056	1461.23	0.8208
1459	0.7368	1459	0.70104	1459	0.69717	1459	0.64761	1459.16	0.81259
1457	0.70407	1457	0.6802	1457	0.69688	1457	0.67948	1457.1	0.79763
1455	0.66526	1455	0.65901	1455	0.69715	1455	0.70826	1455.04	0.77962
1453	0.63271	1453	0.64474	1453	0.69917	1453	0.72982	1452.97	0.76245
1451	0.60022	1451	0.63145	1451	0.70093	1451	0.74883	1450.91	0.74265
1449	0.56838	1449	0.61881	1449	0.70168	1449	0.76549	1448.84	0.71621
1447	0.54275	1447	0.61091	1447	0.70212	1447	0.78037	1446.78	0.68376
1445	0.52897	1445	0.61141	1445	0.7031	1445	0.79383	1444.72	0.64883
1443	0.52746	1443	0.61942	1443	0.70416	1443	0.80596	1442.65	0.61251
1441	0.53525	1441	0.63225	1441	0.70529	1441	0.81663	1440.59	0.57396
1439	0.55022	1439	0.64828	1439	0.70628	1439	0.82587	1438.52	0.52974
1436	0.57552	1436	0.66842	1436	0.70652	1436	0.83451	1436.46	0.47854
1434	0.6033	1434	0.68767	1434	0.70749	1434	0.84196	1434.4	0.43288
1432	0.62541	1432	0.70265	1432	0.7091	1432	0.84826	1432.33	0.40147
1430	0.64717	1430	0.7162	1430	0.70972	1430	0.85347	1430.27	0.38203
1428	0.66795	1428	0.72857	1428	0.71022	1428	0.85752	1428.2	0.3743
1426	0.68512	1426	0.73972	1426	0.71177	1426	0.86141	1426.14	0.37805
1424	0.70045	1424	0.75109	1424	0.71321	1424	0.86542	1424.08	0.39035
1422	0.71337	1422	0.76201	1422	0.71385	1422	0.86815	1422.01	0.40813
1420	0.72545	1420	0.77164	1420	0.7138	1420	0.86524	1419.95	0.4301
1418	0.73836	1418	0.77836	1418	0.7136	1418	0.85087	1417.89	0.45351
1416	0.74672	1416	0.77947	1416	0.71458	1416	0.82931	1415.82	0.47327
1414	0.75078	1414	0.77631	1414	0.71598	1414	0.8025	1413.76	0.48987
1412	0.75307	1412	0.77018	1412	0.71702	1412	0.76916	1411.69	0.50606
1410	0.75427	1410	0.76262	1410	0.71785	1410	0.73895	1409.63	0.52318
1408	0.75476	1408	0.75622	1408	0.71868	1408	0.72632	1407.57	0.54394
1406	0.75523	1406	0.75198	1406	0.71931	1406	0.7357	1405.5	0.57076
1403	0.75533	1403	0.74962	1403	0.71993	1403	0.75905	1403.44	0.60134
1401	0.75362	1401	0.74911	1401	0.72098	1401	0.784	1401.37	0.63105
1399	0.74905	1399	0.75034	1399	0.72197	1399	0.80715	1399.31	0.65611
1397	0.74267	1397	0.75323	1397	0.72263	1397	0.8263	1397.25	0.66641
1395	0.73624	1395	0.75717	1395	0.72299	1395	0.84084	1395.18	0.65008
1393	0.73104	1393	0.76174	1393	0.72339	1393	0.85307	1393.12	0.61549
1391	0.72954	1391	0.76707	1391	0.72445	1391	0.86308	1391.05	0.58767
1389	0.73349	1389	0.77382	1389	0.72556	1389	0.87146	1388.99	0.58001
1387	0.74305	1387	0.78176	1387	0.7261	1387	0.87856	1386.93	0.58999
1385	0.75414	1385	0.78904	1385	0.72677	1385	0.88453	1384.86	0.60803
1383	0.76366	1383	0.79532	1383	0.72797	1383	0.88978	1382.8	0.62694
1381	0.77153	1381	0.80092	1381	0.72906	1381	0.89445	1380.74	0.64533
1379	0.77749	1379	0.8054	1379	0.7298	1379	0.89862	1378.67	0.66358
1377	0.78232	1377	0.80916	1377	0.73053	1377	0.90249	1376.61	0.68166
1375	0.78721	1375	0.81298	1375	0.73124	1375	0.90655	1374.54	0.69969
1372	0.79157	1372	0.8164	1372	0.73181	1372	0.91105	1372.48	0.71743
1370	0.79506	1370	0.81898	1370	0.73245	1370	0.91517	1370.42	0.73393
1368	0.799	1368	0.82137	1368	0.73325	1368	0.91855	1368.35	0.7486
1366	0.80379	1366	0.82405	1366	0.73415	1366	0.92201	1366.29	0.76112
1364	0.80966	1364	0.82676	1364	0.73488	1364	0.92594	1364.22	0.77226
1362	0.81675	1362	0.82908	1362	0.73538	1362	0.92955	1362.16	0.78311
1360	0.82279	1360	0.83059	1360	0.73614	1360	0.9324	1360.1	0.79365
1358	0.82636	1358	0.83106	1358	0.73715	1358	0.935	1358.03	0.80377
1356	0.82795	1356	0.8302	1356	0.73818	1356	0.93758	1355.97	0.81384
1354	0.82778	1354	0.82856	1354	0.73923	1354	0.9403	1353.91	0.82398
1352	0.82625	1352	0.82729	1352	0.74022	1352	0.94333	1351.84	0.83444
1350	0.82406	1350	0.82628	1350	0.74091	1350	0.94658	1349.78	0.84521
1348	0.822	1348	0.82541	1348	0.74124	1348	0.94976	1347.71	0.85523
1346	0.8206	1346	0.82517	1346	0.74154	1346	0.95252	1345.65	0.86344
1344	0.81962	1344	0.82546	1344	0.74213	1344	0.9551	1343.59	0.86987
1342	0.81878	1342	0.82598	1342	0.7429	1342	0.95786	1341.52	0.87469
1339	0.81828	1339	0.82671	1339	0.7436	1339	0.9601	1339.46	0.87774
1337	0.81814	1337	0.82793	1337	0.74455	1337	0.96128	1337.39	0.87945
1335	0.81777	1335	0.82933	1335	0.74579	1335	0.96209	1335.33	0.87991
1333	0.8167	1333	0.82989	1333	0.74671	1333	0.96308	1333.27	0.8787
1331	0.81477	1331	0.82904	1331	0.74703	1331	0.96445	1331.2	0.87597
1329	0.81218	1329	0.82698	1329	0.74703	1329	0.96663	1329.14	0.87257
1327	0.80931	1327	0.82411	1327	0.74747	1327	0.96985	1327.07	0.86919
1325	0.80655	1325	0.82069	1325	0.74869	1325	0.97345	1325.01	0.86684
1323	0.80347	1323	0.81669	1323	0.75011	1323	0.97661	1322.95	0.86669
1321	0.79943	1321	0.81235	1321	0.75099	1321	0.9796	1320.88	0.86839
1319	0.79456	1319	0.80861	1319	0.75146	1319	0.98286	1318.82	0.8702
1317	0.78897	1317	0.80597	1317	0.7522	1317	0.98555	1316.76	0.8709
1315	0.78214	1315	0.80362	1315	0.75313	1315	0.98669	1314.69	0.87036
1313	0.77375	1313	0.80059	1313	0.75393	1313	0.98578	1312.63	0.86819
1311	0.76461	1311	0.79678	1311	0.75474	1311	0.98294	1310.56	0.86407
1309	0.75532	1309	0.79189	1309	0.75556	1309	0.97821	1308.5	0.85843
1306	0.74559	1306	0.78512	1306	0.75618	1306	0.97028	1306.44	0.85164
1304	0.73539	1304	0.77681	1304	0.7567	1304	0.9567	1304.37	0.84338
1302	0.72459	1302	0.76816	1302	0.75749	1302	0.93488	1302.31	0.83351
1300	0.71355	1300	0.7593	1300	0.75844	1300	0.90561	1300.24	0.8227
1298	0.70366	1298	0.75034	1298	0.7593	1298	0.87445	1298.18	0.81155
1296	0.69518	1296	0.74148	1296	0.75994	1296	0.84474	1296.12	0.79989
1294	0.68741	1294	0.7326	1294	0.76038	1294	0.81287	1294.05	0.78765
1292	0.68046	1292	0.72444	1292	0.76128	1292	0.77441	1291.99	0.77602
1290	0.67369	1290	0.71686	1290	0.76267	1290	0.73042	1289.92	0.76693
1288	0.66575	1288	0.70859	1288	0.76383	1288	0.68743	1287.86	0.76118
1286	0.65547	1286	0.69931	1286	0.76449	1286	0.65447	1285.8	0.75719
1284	0.64211	1284	0.68891	1284	0.7648	1284	0.63658	1283.73	0.75255
1282	0.62633	1282	0.67737	1282	0.76503	1282	0.633	1281.67	0.74546
1280	0.6097	1280	0.66569	1280	0.76523	1280	0.64202	1279.61	0.73427
1278	0.59402	1278	0.65482	1278	0.76568	1278	0.66142	1277.54	0.71778
1275	0.58043	1275	0.64502	1275	0.76667	1275	0.68677	1275.48	0.69576
1273	0.56894	1273	0.63627	1273	0.7678	1273	0.71371	1273.41	0.66889
1271	0.55892	1271	0.62833	1271	0.76848	1271	0.73981	1271.35	0.63869
1269	0.5497	1269	0.62085	1269	0.76906	1269	0.76351	1269.29	0.60712
1267	0.54134	1267	0.61338	1267	0.77014	1267	0.78437	1267.22	0.57641
1265	0.53427	1265	0.60591	1265	0.77131	1265	0.80271	1265.16	0.54876
1263	0.52881	1263	0.59939	1263	0.7723	1263	0.81836	1263.09	0.52519
1261	0.52553	1261	0.59394	1261	0.77301	1261	0.831	1261.03	0.50494
1259	0.52493	1259	0.58883	1259	0.77344	1259	0.84052	1258.97	0.48642
1257	0.5264	1257	0.58436	1257	0.77405	1257	0.84698	1256.9	0.46912
1255	0.52871	1255	0.58062	1255	0.77469	1255	0.85072	1254.84	0.45351
1253	0.53112	1253	0.57702	1253	0.77525	1253	0.85099	1252.78	0.44006
1251	0.53342	1251	0.57368	1251	0.77604	1251	0.84436	1250.71	0.42955
1249	0.53525	1249	0.57075	1249	0.77675	1249	0.828	1248.65	0.42278
1247	0.53665	1247	0.56811	1247	0.77695	1247	0.80764	1246.58	0.41963
1245	0.53819	1245	0.56594	1245	0.777	1245	0.79636	1244.52	0.41988
1242	0.53964	1242	0.5642	1242	0.77735	1242	0.79929	1242.46	0.42348
1240	0.54005	1240	0.56259	1240	0.7781	1240	0.80905	1240.39	0.42974
1238	0.53893	1238	0.56054	1238	0.77892	1238	0.81908	1238.33	0.43715
1236	0.53681	1236	0.55754	1236	0.77964	1236	0.82924	1236.26	0.44417
1234	0.53424	1234	0.55374	1234	0.78041	1234	0.84008	1234.2	0.4505
1232	0.53148	1232	0.54976	1232	0.78115	1232	0.85015	1232.14	0.45681
1230	0.52958	1230	0.54631	1230	0.78171	1230	0.85851	1230.07	0.46339
1228	0.52987	1228	0.54377	1228	0.78233	1228	0.86607	1228.01	0.47015
1226	0.53292	1226	0.54204	1226	0.78307	1226	0.8732	1225.94	0.4768
1224	0.5387	1224	0.541	1224	0.78378	1224	0.87919	1223.88	0.48321
1222	0.5466	1222	0.54086	1222	0.78459	1222	0.88404	1221.82	0.49004
1220	0.55552	1220	0.54154	1220	0.78533	1220	0.88862	1219.75	0.49813
1218	0.56411	1218	0.54297	1218	0.78607	1218	0.89322	1217.69	0.50793
1216	0.57109	1216	0.54474	1216	0.78721	1216	0.89737	1215.63	0.51876
1214	0.57612	1214	0.54635	1214	0.78838	1214	0.90096	1213.56	0.52854
1212	0.57955	1212	0.54817	1212	0.78893	1212	0.90437	1211.5	0.53492
1209	0.5817	1209	0.55115	1209	0.78885	1209	0.90778	1209.43	0.53693
1207	0.58284	1207	0.55551	1207	0.78876	1207	0.91124	1207.37	0.53514
1205	0.58352	1205	0.56087	1205	0.78905	1205	0.91455	1205.31	0.53107
1203	0.58426	1203	0.56737	1203	0.78924	1203	0.91721	1203.24	0.5269
1201	0.58498	1201	0.57519	1201	0.78885	1201	0.91963	1201.18	0.52148
1199	0.58578	1199	0.5839	1199	0.78781	1199	0.92243	1199.11	0.50591
1197	0.5875	1197	0.59312	1197	0.78625	1197	0.92516	1197.05	0.47158
1195	0.59071	1195	0.60261	1195	0.78478	1195	0.92769	1194.99	0.4242
1193	0.59535	1193	0.61233	1193	0.78406	1193	0.93046	1192.92	0.38173
1191	0.60142	1191	0.62265	1191	0.78406	1191	0.93298	1190.86	0.35757
1189	0.60878	1189	0.63361	1189	0.78446	1189	0.93484	1188.79	0.35241
1187	0.61719	1187	0.64451	1187	0.78535	1187	0.93644	1186.73	0.35855
1185	0.62593	1185	0.65474	1185	0.78646	1185	0.93801	1184.67	0.36829
1183	0.63381	1183	0.66375	1183	0.78703	1183	0.9396	1182.6	0.3778
1181	0.64051	1181	0.67149	1181	0.78715	1181	0.94121	1180.54	0.38634
1178	0.64675	1178	0.67851	1178	0.78761	1178	0.94296	1178.48	0.39461
1176	0.65269	1176	0.68526	1176	0.78889	1176	0.94479	1176.41	0.40333
1174	0.65799	1174	0.69162	1174	0.79063	1174	0.94668	1174.35	0.41338
1172	0.66271	1172	0.69741	1172	0.79219	1172	0.94829	1172.28	0.42522
1170	0.66724	1170	0.70283	1170	0.79365	1170	0.9494	1170.22	0.43805
1168	0.67255	1168	0.70793	1168	0.79539	1168	0.9509	1168.16	0.45069
1166	0.67905	1166	0.71289	1166	0.79707	1166	0.95318	1166.09	0.46213
1164	0.686	1164	0.71826	1164	0.79803	1164	0.95558	1164.03	0.47158
1162	0.69271	1162	0.72398	1162	0.79812	1162	0.95706	1161.96	0.47811
1160	0.69905	1160	0.72964	1160	0.79753	1160	0.9571	1159.9	0.48077
1158	0.70536	1158	0.73528	1158	0.79669	1158	0.95522	1157.84	0.48031
1156	0.71129	1156	0.74081	1156	0.79572	1156	0.95101	1155.77	0.47964
1154	0.71615	1154	0.74622	1154	0.79487	1154	0.94478	1153.71	0.48185
1152	0.72023	1152	0.7517	1152	0.79441	1152	0.93706	1151.64	0.48796
1150	0.72403	1150	0.75697	1150	0.79399	1150	0.92951	1149.58	0.49674
1148	0.7272	1148	0.76175	1148	0.79358	1148	0.92481	1147.52	0.50603
1145	0.72926	1145	0.76577	1145	0.793	1145	0.92342	1145.45	0.51409
1143	0.7308	1143	0.7693	1143	0.79241	1143	0.9229	1143.39	0.5199
1141	0.73268	1141	0.7731	1141	0.79295	1141	0.9208	1141.33	0.52339
1139	0.73486	1139	0.77734	1139	0.7945	1139	0.91607	1139.26	0.52544
1137	0.73679	1137	0.7815	1137	0.79593	1137	0.90835	1137.2	0.52769
1135	0.73819	1135	0.78503	1135	0.79726	1135	0.8989	1135.13	0.53165
1133	0.73977	1133	0.78825	1133	0.79883	1133	0.89051	1133.07	0.5373
1131	0.74218	1131	0.79199	1131	0.80021	1131	0.88582	1131.01	0.54349
1129	0.74511	1129	0.7964	1129	0.80145	1129	0.88573	1128.94	0.54939
1127	0.74828	1127	0.80075	1127	0.80286	1127	0.88862	1126.88	0.55482
1125	0.75155	1125	0.80468	1125	0.80418	1125	0.89219	1124.81	0.5603
1123	0.7545	1123	0.80868	1123	0.80507	1123	0.89612	1122.75	0.56656
1121	0.75708	1121	0.81305	1121	0.80574	1121	0.90069	1120.69	0.57374
1119	0.76013	1119	0.81747	1119	0.80684	1119	0.90472	1118.62	0.58133
1117	0.76409	1117	0.82156	1117	0.8081	1117	0.9066	1116.56	0.58839
1114	0.76857	1114	0.82532	1114	0.80906	1114	0.90594	1114.5	0.59469
1112	0.77342	1112	0.82865	1112	0.81019	1112	0.90368	1112.43	0.60082
1110	0.7786	1110	0.8313	1110	0.81162	1110	0.90146	1110.37	0.60716
1108	0.78389	1108	0.83324	1108	0.81337	1108	0.90068	1108.3	0.61387
1106	0.78872	1106	0.83384	1106	0.81528	1106	0.902	1106.24	0.62041
1104	0.79144	1104	0.83161	1104	0.81637	1104	0.90563	1104.18	0.62614
1102	0.79004	1102	0.82556	1102	0.8168	1102	0.91075	1102.11	0.63094
1100	0.78415	1100	0.81641	1100	0.81762	1100	0.91601	1100.05	0.63503
1098	0.77555	1098	0.80654	1098	0.81851	1098	0.92066	1097.98	0.63868
1096	0.76785	1096	0.79971	1096	0.8184	1096	0.92414	1095.92	0.64195
1094	0.76498	1094	0.79925	1094	0.81731	1094	0.92662	1093.86	0.64574
1092	0.76789	1092	0.80487	1092	0.81575	1092	0.9287	1091.79	0.65083
1090	0.77453	1090	0.81363	1090	0.8138	1090	0.93023	1089.73	0.65648
1088	0.78241	1088	0.82273	1088	0.81204	1088	0.93163	1087.66	0.66221
1086	0.7896	1086	0.83039	1086	0.81099	1086	0.9344	1085.6	0.66789
1084	0.79552	1084	0.8365	1084	0.81072	1084	0.93841	1083.54	0.67278
1081	0.80074	1081	0.84208	1081	0.81143	1081	0.94232	1081.47	0.6768
1079	0.80545	1079	0.8474	1079	0.81278	1079	0.94615	1079.41	0.68025
1077	0.80934	1077	0.8521	1077	0.81413	1077	0.95039	1077.35	0.68344
1075	0.81228	1075	0.85601	1075	0.81595	1075	0.95475	1075.28	0.68757
1073	0.8141	1073	0.85884	1073	0.81827	1073	0.95843	1073.22	0.69375
1071	0.81462	1071	0.86074	1071	0.82032	1071	0.96077	1071.15	0.70129
1069	0.81374	1069	0.86251	1069	0.82215	1069	0.96092	1069.09	0.70827
1067	0.81143	1067	0.86395	1067	0.82409	1067	0.95715	1067.03	0.71361
1065	0.80798	1065	0.8644	1065	0.82579	1065	0.94856	1064.96	0.71769
1063	0.80334	1063	0.86407	1063	0.82738	1063	0.93754	1062.9	0.72101
1061	0.79709	1061	0.86338	1061	0.82908	1061	0.92822	1060.83	0.72314
1059	0.79031	1059	0.86282	1059	0.83006	1059	0.92283	1058.77	0.72387
1057	0.78649	1057	0.86358	1057	0.83037	1057	0.92201	1056.71	0.72444
1055	0.78806	1055	0.86697	1055	0.83096	1055	0.92615	1054.64	0.72654
1053	0.79443	1053	0.8724	1053	0.83098	1053	0.9342	1052.58	0.73082
1051	0.80338	1051	0.87744	1051	0.82899	1051	0.94396	1050.51	0.73685
1048	0.81235	1048	0.88074	1048	0.82502	1048	0.95362	1048.45	0.74349
1046	0.82004	1046	0.88282	1046	0.81975	1046	0.96192	1046.39	0.74982
1044	0.82602	1044	0.88389	1044	0.81433	1044	0.96799	1044.32	0.75558
1042	0.82945	1042	0.88356	1042	0.81048	1042	0.97231	1042.26	0.76041
1040	0.82984	1040	0.88145	1040	0.80942	1040	0.97609	1040.2	0.76367
1038	0.82766	1038	0.87757	1038	0.81132	1038	0.97934	1038.13	0.76518
1036	0.82457	1036	0.87293	1036	0.81505	1036	0.98203	1036.07	0.7659
1034	0.82274	1034	0.86932	1034	0.81918	1034	0.98503	1034	0.76785
1032	0.82344	1032	0.8684	1032	0.82333	1032	0.98764	1031.94	0.77272
1030	0.8264	1030	0.87056	1030	0.82734	1030	0.98681	1029.88	0.77938
1028	0.8298	1028	0.87435	1028	0.83074	1028	0.97583	1027.81	0.78515
1026	0.83078	1026	0.87732	1026	0.83363	1026	0.94582	1025.75	0.7898
1024	0.82719	1024	0.87752	1024	0.83645	1024	0.90392	1023.68	0.79484
1022	0.81996	1022	0.87478	1022	0.83914	1022	0.87788	1021.62	0.80041
1020	0.81284	1020	0.87051	1020	0.84076	1020	0.88237	1019.56	0.80579
1017	0.8094	1017	0.86678	1017	0.83947	1017	0.9045	1017.49	0.81103
1015	0.81121	1015	0.8649	1015	0.83449	1015	0.92763	1015.43	0.81541
1013	0.81656	1013	0.86362	1013	0.82745	1013	0.94507	1013.36	0.81531
1011	0.82054	1011	0.86072	1011	0.82039	1011	0.95641	1011.3	0.80909
1009	0.81944	1009	0.85551	1009	0.81383	1009	0.96378	1009.24	0.80336
1007	0.81421	1007	0.84956	1007	0.80842	1007	0.96929	1007.17	0.80591
1005	0.80837	1005	0.8452	1005	0.80538	1005	0.97343	1005.11	0.81686
1003	0.80463	1003	0.84346	1003	0.80462	1003	0.97655	1003.05	0.83093
1001	0.8032	1001	0.8435	1001	0.8054	1001	0.97916	1000.98	0.84332
999	0.80254	999	0.84385	999	0.80798	999	0.98101	998.918	0.85319
997	0.80139	997	0.84352	997	0.81279	997	0.98238	996.854	0.86159
995	0.79923	995	0.84204	995	0.8188	995	0.98394	994.79	0.86937
993	0.79615	993	0.8398	993	0.82478	993	0.98565	992.726	0.87682
991	0.7929	991	0.8376	991	0.83017	991	0.98721	990.662	0.8838
989	0.78997	989	0.83567	989	0.8347	989	0.98878	988.598	0.88994
987	0.78764	987	0.83372	987	0.83818	987	0.99054	986.535	0.89351
984	0.78701	984	0.83259	984	0.84079	984	0.99223	984.471	0.89226
982	0.78891	982	0.83364	982	0.84341	982	0.9935	982.407	0.88653
980	0.79293	980	0.83666	980	0.84625	980	0.99411	980.343	0.87798
978	0.7987	978	0.84089	978	0.84888	978	0.99423	978.279	0.86308
976	0.80608	976	0.84635	976	0.85104	976	0.99431	976.215	0.82976
974	0.81448	974	0.85277	974	0.85269	974	0.99398	974.151	0.76923
972	0.82295	972	0.85953	972	0.85388	972	0.99316	972.087	0.69517
970	0.83072	970	0.86617	970	0.85462	970	0.99296	970.023	0.63072
968	0.83746	968	0.87236	968	0.85513	968	0.99375	967.96	0.58136
966	0.84339	966	0.87818	966	0.85569	966	0.9951	965.896	0.54737
964	0.84918	964	0.88376	964	0.85559	964	0.99644	963.832	0.53742
962	0.8551	962	0.88956	962	0.85415	962	0.99713	961.768	0.5517
960	0.86074	960	0.89568	960	0.85209	960	0.99721	959.704	0.57819
958	0.86575	958	0.90125	958	0.85062	958	0.99669	957.64	0.60659
956	0.87054	956	0.90627	956	0.85004	956	0.99518	955.576	0.6329
954	0.87514	954	0.91101	954	0.84904	954	0.99384	953.512	0.65585
951	0.87903	951	0.91521	951	0.8456	951	0.99427	951.449	0.67484
949	0.88244	949	0.91897	949	0.83879	949	0.99575	949.385	0.68981
947	0.8857	947	0.92247	947	0.82956	947	0.99695	947.321	0.70154
945	0.88883	945	0.9258	945	0.82036	945	0.9975	945.257	0.71098
943	0.89197	943	0.92892	943	0.81392	943	0.99754	943.193	0.71817
941	0.89491	941	0.93164	941	0.81223	941	0.99771	941.129	0.72271
939	0.89724	939	0.93392	939	0.81504	939	0.99837	939.065	0.725
937	0.89876	937	0.93552	937	0.82062	937	0.99912	937.001	0.72588
935	0.89995	935	0.93621	935	0.82756	935	0.99957	934.938	0.72648
933	0.90085	933	0.93628	933	0.83434	933	0.99983	932.874	0.72848
931	0.90135	931	0.93551	931	0.84025	931	1	930.81	0.73244
929	0.90189	929	0.93318	929	0.84569	929	0.99951	928.746	0.73731
927	0.9021	927	0.92925	927	0.85092	927	0.99775	926.682	0.74177
925	0.90159	925	0.92462	925	0.85545	925	0.99549	924.618	0.74477
923	0.90049	923	0.91994	923	0.85784	923	0.99275	922.554	0.74541
920	0.89888	920	0.91491	920	0.85586	920	0.98857	920.49	0.74311
918	0.89638	918	0.90938	918	0.8474	918	0.98393	918.426	0.73909
916	0.89328	916	0.90403	916	0.83274	916	0.98098	916.363	0.73614
914	0.89084	914	0.89915	914	0.8166	914	0.98051	914.299	0.73621
912	0.8893	912	0.89493	912	0.80597	912	0.98183	912.235	0.73875
910	0.88801	910	0.89155	910	0.8043	910	0.98211	910.171	0.74209
908	0.88683	908	0.88908	908	0.80934	908	0.97727	908.107	0.74576
906	0.88645	906	0.8879	906	0.817	906	0.96457	906.043	0.74984
904	0.88752	904	0.88773	904	0.8244	904	0.9472	903.979	0.75414
902	0.88979	902	0.8885	902	0.83066	902	0.93616	901.915	0.75809
900	0.89282	900	0.89027	900	0.83608	900	0.93511	899.852	0.76037
898	0.89599	898	0.89232	898	0.84099	898	0.9301	897.788	0.76027
896	0.89838	896	0.89465	896	0.84528	896	0.91528	895.724	0.75825
894	0.90019	894	0.89758	894	0.84866	894	0.90942	893.66	0.75432
892	0.90226	892	0.90119	892	0.85135	892	0.92346	891.596	0.74793
890	0.90383	890	0.90538	890	0.85355	890	0.94363	889.532	0.73888
887	0.90431	887	0.90951	887	0.85531	887	0.95713	887.468	0.72763
885	0.90457	885	0.91306	885	0.85701	885	0.96339	885.404	0.71507
883	0.90515	883	0.91591	883	0.85882	883	0.9653	883.341	0.7019
881	0.90547	881	0.9183	881	0.86044	881	0.96538	881.277	0.68869
879	0.90482	879	0.92048	879	0.86166	879	0.96526	879.213	0.67578
877	0.90358	877	0.92197	877	0.86317	877	0.96517	877.149	0.66319
875	0.9022	875	0.92253	875	0.8653	875	0.96479	875.085	0.65122
873	0.90003	873	0.92231	873	0.86689	873	0.96329	873.021	0.64077
871	0.89748	871	0.92216	871	0.86792	871	0.9603	870.957	0.63364
869	0.89626	869	0.92274	869	0.86971	869	0.95678	868.893	0.63171
867	0.89592	867	0.9225	867	0.8718	867	0.95351	866.829	0.63508
865	0.89495	865	0.92069	865	0.87313	865	0.95035	864.766	0.64131
863	0.89434	863	0.91918	863	0.87436	863	0.94709	862.702	0.64622
861	0.89444	861	0.91914	861	0.8761	861	0.94354	860.638	0.64801
859	0.89431	859	0.9192	859	0.87761	859	0.9392	858.574	0.64986
857	0.89436	857	0.91859	857	0.87886	857	0.93465	856.51	0.65544
854	0.89428	854	0.91775	854	0.88005	854	0.93135	854.446	0.66483
852	0.89322	852	0.91605	852	0.88066	852	0.92912	852.382	0.67569
850	0.89147	850	0.91281	850	0.88094	850	0.92501	850.318	0.68606
848	0.88889	848	0.90822	848	0.88141	848	0.91445	848.255	0.69523
846	0.88502	846	0.90297	846	0.88215	846	0.89326	846.191	0.70275
844	0.87991	844	0.89713	844	0.88258	844	0.86518	844.127	0.70892
842	0.87281	842	0.88966	842	0.88216	842	0.84756	842.063	0.71394
840	0.863	840	0.88072	840	0.88197	840	0.85273	839.999	0.71706
838	0.85163	838	0.87162	838	0.8833	838	0.86857	837.935	0.71778
836	0.83942	836	0.86222	836	0.88511	836	0.87275	835.871	0.71621
834	0.82553	834	0.85187	834	0.88601	834	0.85521	833.807	0.71325
832	0.81059	832	0.84143	832	0.88667	832	0.82551	831.744	0.70964
830	0.79745	830	0.83233	830	0.88834	830	0.80074	829.68	0.70443
828	0.78821	828	0.82529	828	0.8906	828	0.78439	827.616	0.69647
826	0.78388	826	0.82095	826	0.89263	826	0.77489	825.552	0.68555
823	0.78453	823	0.8198	823	0.89424	823	0.78098	823.488	0.6719
821	0.78841	821	0.82122	821	0.8951	821	0.80709	821.424	0.65677
819	0.79392	819	0.82449	819	0.89558	819	0.84408	819.36	0.6428
817	0.80042	817	0.82917	817	0.89656	817	0.87903	817.296	0.63078
815	0.80759	815	0.83507	815	0.89797	815	0.90437	815.232	0.61968
813	0.81554	813	0.84285	813	0.89918	813	0.91983	813.169	0.61022
811	0.82443	811	0.85252	811	0.90052	811	0.92868	811.105	0.60361
809	0.83417	809	0.86303	809	0.90207	809	0.93348	809.041	0.59958
807	0.84464	807	0.87426	807	0.90343	807	0.93595	806.977	0.59822
805	0.855	805	0.88562	805	0.90478	805	0.93715	804.913	0.60057
803	0.86402	803	0.8954	803	0.90582	803	0.9373	802.849	0.60638
801	0.87162	801	0.90319	801	0.90631	801	0.93712	800.785	0.61394
799	0.87799	799	0.90935	799	0.90665	799	0.93712	798.721	0.62228
797	0.88256	797	0.91365	797	0.90723	797	0.93699	796.658	0.63175
795	0.88549	795	0.91677	795	0.90825	795	0.93649	794.594	0.64238
793	0.88805	793	0.91999	793	0.90937	793	0.93544	792.53	0.65264
790	0.8908	790	0.92311	790	0.91008	790	0.93421	790.466	0.658
788	0.89321	788	0.92531	788	0.91001	788	0.93348	788.402	0.6507
786	0.89524	786	0.92684	786	0.90996	786	0.93264	786.338	0.61983
784	0.89726	784	0.92834	784	0.91069	784	0.9309	784.274	0.5723
782	0.89879	782	0.92946	782	0.91121	782	0.92853	782.21	0.54869
780	0.89958	780	0.92977	780	0.91105	780	0.92575	780.147	0.5708
778	0.89933	778	0.92947	778	0.91062	778	0.92283	778.083	0.61103
776	0.89737	776	0.92891	776	0.91051	776	0.92045	776.019	0.64182
774	0.89487	774	0.92844	774	0.9111	774	0.91915	773.955	0.6598
772	0.89381	772	0.92831	772	0.91163	772	0.91841	771.891	0.67165
770	0.89448	770	0.92821	770	0.91155	770	0.91719	769.827	0.68321
768	0.89655	768	0.92757	768	0.91166	768	0.91537	767.763	0.69584
766	0.90012	766	0.92715	766	0.9127	766	0.91351	765.699	0.70885
764	0.90415	764	0.92796	764	0.91444	764	0.91192	763.636	0.72114
762	0.90705	762	0.92936	762	0.9162	762	0.91091	761.572	0.7319
760	0.90895	760	0.93119	760	0.9179	760	0.91039	759.508	0.74135
757	0.9107	757	0.93429	757	0.91999	757	0.90951	757.444	0.74999
755	0.91262	755	0.93774	755	0.92232	755	0.90806	755.38	0.75793
753	0.91497	753	0.94046	753	0.92455	753	0.90669	753.316	0.76562
751	0.91784	751	0.94307	751	0.92645	751	0.90591	751.252	0.77299
749	0.92104	749	0.94586	749	0.92821	749	0.90557	749.188	0.77914
747	0.92319	747	0.94834	747	0.92989	747	0.90557	747.124	0.78392
745	0.92335	745	0.94988	745	0.93099	745	0.90538	745.061	0.78775
743	0.92152	743	0.94916	743	0.9315	743	0.90387	742.997	0.79151
741	0.9174	741	0.9458	741	0.93189	741	0.89994	740.933	0.79671
739	0.91123	739	0.9416	739	0.93281	739	0.89188	738.869	0.80332
737	0.90295	737	0.93753	737	0.93487	737	0.87759	736.805	0.81003
735	0.89361	735	0.93326	735	0.93728	735	0.86034	734.741	0.81672
733	0.88817	733	0.93013	733	0.9389	733	0.85021	732.677	0.82378
731	0.89054	731	0.93048	731	0.94004	731	0.85106	730.613	0.83085
729	0.89836	729	0.93336	729	0.94141	729	0.85767	728.55	0.83725
726	0.90695	726	0.93566	726	0.94315	726	0.86509	726.486	0.84302
724	0.91369	724	0.93698	724	0.94434	724	0.87067	724.422	0.84831
722	0.91802	722	0.93912	722	0.94418	722	0.87404	722.358	0.85263
720	0.92109	720	0.94281	720	0.94424	720	0.8765	720.294	0.85596
718	0.92394	718	0.94723	718	0.94585	718	0.87834	718.23	0.8595
716	0.9268	716	0.95108	716	0.94811	716	0.87937	716.166	0.86477
714	0.92911	714	0.95339	714	0.94978	714	0.87946	714.102	0.87158
712	0.93016	712	0.9544	712	0.95061	712	0.87887	712.039	0.87729
710	0.93091	710	0.95511	710	0.95145	710	0.87865	709.975	0.87975
708	0.93233	708	0.95677	708	0.95277	708	0.87901	707.911	0.88046
706	0.93388	706	0.95963	706	0.95395	706	0.87917	705.847	0.88025
704	0.93512	704	0.96246	704	0.95476	704	0.87849	703.783	0.87666
702	0.93652	702	0.96463	702	0.95579	702	0.87743	701.719	0.87389
700	0.93824	700	0.9657	700	0.95752	700	0.8767	699.655	0.87998
698	0.93935	698	0.96543	698	0.95895	698	0.87581	697.591	0.89197
696	0.93964	696	0.96537	696	0.95957	696	0.87461	695.527	0.90186
693	0.93989	693	0.96619	693	0.96011	693	0.87418	693.464	0.90766
691	0.94048	691	0.96722	691	0.96123	691	0.87438	691.4	0.91157
689	0.94136	689	0.96885	689	0.96345	689	0.87419	689.336	0.91605
687	0.94271	687	0.97114	687	0.96594	687	0.87358	687.272	0.92215
685	0.94493	685	0.97326	685	0.96762	685	0.87267	685.208	0.92935
683	0.94695	683	0.97436	683	0.96873	683	0.87178	683.144	0.93608
681	0.94769	681	0.97447	681	0.96998	681	0.87105	681.08	0.94095
679	0.94813	679	0.97395	679	0.97144	679	0.87008	679.016	0.9441
677	0.94874	677	0.9733	677	0.97283	677	0.86897	676.953	0.94712
675	0.94935	675	0.97386	675	0.9745	675	0.86835	674.889	0.95057
673	0.95009	673	0.97535	673	0.97623	673	0.86835	672.825	0.95349
671	0.95057	671	0.97593	671	0.97737	671	0.86847	670.761	0.95556
669	0.95135	669	0.97577	669	0.97903	669	0.86787	668.697	0.95783
667	0.95287	667	0.97597	667	0.98143	667	0.86769	666.633	0.96013
665	0.95394	665	0.97531	665	0.98267	665	0.86824	664.569	0.96131
663	0.95462	663	0.97411	663	0.98359	663	0.86554	662.505	0.96223
660	0.95541	660	0.97415	660	0.98519	660	0.85503	660.442	0.96424
658	0.95678	658	0.9758	658	0.98711	658	0.83936	658.378	0.96717
656	0.95725	656	0.97706	656	0.98818	656	0.8239	656.314	0.96954
654	0.95465	654	0.97509	654	0.98847	654	0.80677	654.25	0.97098
652	0.94986	652	0.96891	652	0.98904	652	0.79545	652.186	0.9733
650	0.94537	650	0.96068	650	0.99024	650	0.79888	650.122	0.97769
648	0.94286	648	0.95512	648	0.99196	648	0.80768	648.058	0.98302
646	0.94167	646	0.95465	646	0.99348	646	0.81389	645.994	0.98835
644	0.93919	644	0.9563	644	0.99407	644	0.81733	643.93	0.99344
642	0.93362	642	0.95661	642	0.99424	642	0.81832	641.867	0.99677
640	0.92644	640	0.955	640	0.9952	640	0.81839	639.803	0.99738
638	0.92116	638	0.95275	638	0.99679	638	0.81852	637.739	0.99614
636	0.92041	636	0.95121	636	0.99767	636	0.81913	635.675	0.99202
634	0.92419	634	0.95038	634	0.99773	634	0.82077	633.611	0.98303
632	0.92957	632	0.94958	632	0.99754	632	0.82271	631.547	0.97234
629	0.93401	629	0.94948	629	0.99762	629	0.82366	629.483	0.96368
627	0.93774	627	0.9519	627	0.99849	627	0.82368	627.419	0.95427
625	0.94177	625	0.95662	625	0.99946	625	0.82348	625.356	0.93972
623	0.94525	623	0.96112	623	0.99989	623	0.82358	623.292	0.92149
621	0.94725	621	0.96436	621	1	621	0.82438	621.228	0.90322
619	0.94842	619	0.96709	619	1.00012	619	0.82564	619.164	0.88526
617	0.94917	617	0.96942	617	1.00029	617	0.82681	617.1	0.86296
615	0.94941	615	0.97127	615	1.00059	615	0.82789	615.036	0.82872
613	0.94917	613	0.97269	613	1.00034	613	0.82904	612.972	0.77684
611	0.94919	611	0.97319	611	0.99857	611	0.83079	610.908	0.70949
609	0.95001	609	0.97377	609	0.99474	609	0.83343	608.845	0.63783
607	0.95081	607	0.97506	607	0.98762	607	0.83627	606.781	0.57574
605	0.95102	605	0.97589	605	0.97483	605	0.83897	604.717	0.53506
603	0.95152	603	0.97668	603	0.95353	603	0.84229	602.653	0.52283
601	0.95329	601	0.97836	601	0.92338	601	0.84572	600.589	0.53549
599	0.95556	599	0.98029	599	0.88689	599	0.84786	598.525	0.56163
596	0.95673	596	0.98176	596	0.84587	596	0.84987	596.461	0.59138
594	0.95731	594	0.98295	594	0.80158	594	0.85322	594.397	0.6202
592	0.95859	592	0.98373	592	0.75577	592	0.85644	592.333	0.64653
590	0.9604	590	0.98447	590	0.71442	590	0.85812	590.27	0.66932
588	0.96175	588	0.98548	588	0.68594	588	0.86045	588.206	0.68761
586	0.96211	586	0.98583	586	0.67076	586	0.86486	586.142	0.70183
584	0.96224	584	0.98579	584	0.66563	584	0.86951	584.078	0.71406
582	0.96287	582	0.9866	582	0.66896	582	0.87345	582.014	0.72572
580	0.96402	580	0.98788	580	0.67834	580	0.87698	579.95	0.73693
578	0.96519	578	0.98878	578	0.69046	578	0.88036	577.886	0.74762
576	0.9655	576	0.98945	576	0.70441	576	0.88394	575.822	0.75742
574	0.96594	574	0.99009	574	0.72083	574	0.88769	573.759	0.7652
572	0.96722	572	0.98994	572	0.73903	572	0.89196	571.695	0.77074
570	0.96842	570	0.98893	570	0.75824	570	0.89611	569.631	0.77579
568	0.96912	568	0.98841	568	0.7784	568	0.89987	567.567	0.78182
566	0.96965	566	0.98758	566	0.79816	566	0.90534	565.503	0.78819
563	0.97073	563	0.98458	563	0.81397	563	0.91313	563.439	0.79432
561	0.97144	561	0.97975	561	0.81836	561	0.92127	561.375	0.8008
559	0.97052	559	0.9752	559	0.80247	559	0.92854	559.311	0.80716
557	0.96989	557	0.97333	557	0.77022	557	0.93629	557.248	0.81224
555	0.97121	555	0.97454	555	0.74025	555	0.9438	555.184	0.81622
553	0.97303	553	0.97676	553	0.72604	553	0.94255	553.12	0.82023
551	0.97399	551	0.97879	551	0.72529	551	0.9201	551.056	0.82477
549	0.97477	549	0.98048	549	0.73171	549	0.87923	548.992	0.82995
547	0.97619	547	0.98094	547	0.74234	547	0.84301	546.928	0.83548
545	0.97749	545	0.98104	545	0.75462	545	0.82441	544.864	0.84159
543	0.97809	543	0.98237	543	0.76604	543	0.81787	542.8	0.84895
541	0.97803	541	0.98415	541	0.77523	541	0.81931	540.736	0.85633
539	0.97735	539	0.98549	539	0.78226	539	0.82661	538.673	0.86221
537	0.97771	537	0.98715	537	0.78849	537	0.83721	536.609	0.86715
535	0.97974	535	0.98948	535	0.79512	535	0.8492	534.545	0.87188
532	0.98176	532	0.99136	532	0.80191	532	0.86009	532.481	0.8764
530	0.9831	530	0.99222	530	0.80774	530	0.86918	530.417	0.88166
528	0.98349	528	0.99273	528	0.81264	528	0.87743	528.353	0.88816
526	0.98302	526	0.99309	526	0.81817	526	0.886	526.289	0.89468
524	0.98246	524	0.99238	524	0.82441	524	0.89509	524.225	0.89993
522	0.98133	522	0.99106	522	0.83027	522	0.90412	522.162	0.90383
520	0.97972	520	0.9906	520	0.83548	520	0.9117	520.098	0.90622
518	0.97791	518	0.98993	518	0.84014	518	0.91402	518.034	0.90527
516	0.9759	516	0.9874	516	0.84507	516	0.90828	515.97	0.90067
514	0.97491	514	0.98418	514	0.85014	514	0.89723	513.906	0.89698
512	0.9746	512	0.98229	512	0.85471	512	0.88711	511.842	0.89874
510	0.97317	510	0.98174	510	0.85879	510	0.88161	509.778	0.90578
508	0.96977	508	0.98047	508	0.8615	508	0.87725	507.714	0.91519
506	0.96508	506	0.978	506	0.86266	506	0.86921	505.651	0.92384
504	0.96003	504	0.97517	504	0.86304	504	0.85992	503.587	0.93027
502	0.95516	502	0.97185	502	0.86259	502	0.85538	501.523	0.93531
499	0.95115	499	0.9681	499	0.86218	499	0.85837	499.459	0.93948
497	0.94715	497	0.96381	497	0.86268	497	0.8662	497.395	0.94256
495	0.94258	495	0.95924	495	0.86446	495	0.87551	495.331	0.9447
493	0.939	493	0.95555	493	0.86843	493	0.88461	493.267	0.94614
491	0.93798	491	0.95341	491	0.87404	491	0.89198	491.203	0.94749
489	0.93953	489	0.95307	489	0.87915	489	0.89728	489.139	0.94913
487	0.94261	487	0.95447	487	0.88335	487	0.90151	487.076	0.95077
485	0.94693	485	0.95641	485	0.8874	485	0.90577	485.012	0.95214
483	0.95208	483	0.95771	483	0.89154	483	0.91091	482.948	0.9526
481	0.95669	481	0.95795	481	0.89573	481	0.91608	480.884	0.95297
479	0.95987	479	0.95734	479	0.89968	479	0.91947	478.82	0.95591
477	0.96144	477	0.95787	477	0.90309	477	0.92167	476.756	0.96109
475	0.9618	475	0.95997	475	0.9056	475	0.92487	474.692	0.96538
473	0.96128	473	0.96229	473	0.9076	473	0.92947	472.628	0.96681
471	0.96119	471	0.96525	471	0.91056	471	0.93367	470.565	0.96489
469	0.96265	469	0.96896	469	0.91439	469	0.93644	468.501	0.96247
466	0.96527	466	0.97253	466	0.91857	466	0.93947	466.437	0.96402
464	0.96854	464	0.97462	464	0.92258	464	0.94345	464.373	0.96905
462	0.97093	462	0.97493	462	0.92534	462	0.94696	462.309	0.97308
460	0.97164	460	0.97538	460	0.92731	460	0.94965	460.245	0.97488
458	0.97279	458	0.97805	458	0.9298	458	0.95281	458.181	0.97678
456	0.97565	456	0.98197	456	0.93331	456	0.95622	456.117	0.97994
454	0.9782	454	0.98435	454	0.93696	454	0.95898	454.054	0.98386
452	0.97995	452	0.98598	452	0.93996	452	0.9614	451.99	0.98818
450	0.98103	450	0.98786	450	0.94217	450	0.96351	449.926	0.99258
448	0.9808	448	0.98848	448	0.94335	448	0.96606	447.862	0.99667
446	0.98032	446	0.98852	446	0.94436	446	0.96891	445.798	0.99941
444	0.98135	444	0.98982	444	0.94606	444	0.9713	443.734	1
442	0.98278	442	0.99132	442	0.94708	442	0.97391	441.67	0.99979
440	0.983	440	0.99162	440	0.94534	440	0.97713	439.606	0.99557
438	0.98344	438	0.99091	438	0.94043	438	0.98077	437.543	0.98315
435	0.98483	435	0.98937	435	0.93542	435	0.98361	435.479	0.95789
433	0.98597	433	0.98749	433	0.93437	433	0.98487	433.415	0.91904
431	0.98699	431	0.9863	431	0.93762	431	0.98663	431.351	0.86961
429	0.98849	429	0.98595	429	0.94357	429	0.98983	429.287	0.81719
427	0.99097	427	0.98632	427	0.95044	427	0.9937	427.223	0.77621
425	0.99469	425	0.98751	425	0.9571	425	0.99754	425.159	0.76258
423	0.99782	423	0.98956	423	0.96325	423	1	423.095	0.77941
421	0.99944	421	0.9922	421	0.96865	421	1.00305	421.031	0.81301
419	1	419	0.99327	419	0.97248	419	0.9957	418.968	0.85026
417	0.99927	417	0.99269	417	0.97508	417	0.97912	416.904	0.88133
415	0.99742	415	0.99267	415	0.97809	415	0.96702	414.84	0.90323
413	0.99425	413	0.99207	413	0.98036	413	0.9636	412.776	0.92053
411	0.99078	411	0.9918	411	0.98224	411	0.96581	410.712	0.93589
409	0.98918	409	0.99343	409	0.98576	409	0.9658	408.648	0.94961
407	0.98774	407	0.99455	407	0.98969	407	0.96588	406.584	0.96192
405	0.98628	405	0.99468	405	0.99265	405	0.97247	404.52	0.97268
402	0.98884	402	0.99634	402	0.99585	402	0.98248	402.457	0.98162
400	0.99491	400	0.99876	400	0.99884	400	0.99056	400.393	0.99018
398	1	398	1	398	1	398	1	398.329	1

## Sheet: Figure 2a PL-400nm
	Tp		Bpy		TpBpy		Re-Bpy		Re-TpBpy
Wavelength (nm)	Normalized Intensity (a.u.)	Wavelength (nm)	Normalized Intensity (a.u.)	Wavelength (nm)	Normalized Intensity (a.u.)	Wavelength (nm)	Normalized Intensity (a.u.)	Wavelength (nm)	Normalized Intensity (a.u.)
430	0.09929	430	0.15867	380	0	430	0.00507	382	-0.08292
431	0.10663	431	0.15215	382	0.01119	431	0.00606	384	-0.05868
432	0.11641	432	0.18629	384	0.02771	432	0.00668	386	-0.03621
433	0.11478	433	0.18353	386	0.04554	433	0.00742	388	-0.01812
434	0.11546	434	0.20638	388	0.07469	434	0.0047	390	0.00733
435	0.13624	435	0.20261	390	0.11056	435	0.0068	392	0.05115
436	0.12646	436	0.22621	392	0.15793	436	0.00185	394	0.11072
437	0.15797	437	0.23751	394	0.22134	437	0.01137	396	0.17608
438	0.15594	438	0.24153	396	0.29293	438	0.00321	398	0.2461
439	0.15797	439	0.26663	398	0.36819	439	0.00284	400	0.34408
440	0.18813	440	0.26739	400	0.45581	440	0.00408	402	0.38613
441	0.17767	441	0.27843	402	0.53651	441	0.00321	404	0.48113
442	0.20144	442	0.30605	404	0.61558	442	0.00754	406	0.53866
443	0.21258	443	0.33517	406	0.68811	443	0.00705	408	0.60168
444	0.23146	444	0.34572	408	0.75604	444	0	410	0.68354
445	0.24287	445	0.36329	410	0.80841	445	0.01199	412	0.72652
446	0.24939	446	0.36982	412	0.85474	446	0.00668	414	0.77006
447	0.27479	447	0.37484	414	0.89578	447	0.00606	416	0.8218
448	0.28783	448	0.40698	416	0.92551	448	0.00729	418	0.83457
449	0.30929	449	0.42707	418	0.9565	449	0.01174	420	0.87224
450	0.32532	450	0.43661	420	0.97373	450	0.01558	422	0.87476
451	0.35412	451	0.47351	422	0.98556	451	0.00989	424	0.89965
452	0.36702	452	0.49259	424	0.99055	452	0.0115	426	0.90823
453	0.38427	453	0.4936	426	0.99853	453	0.01805	428	0.89983
454	0.3734	454	0.46247	428	1	454	0.01459	430	0.90552
455	0.37979	455	0.49862	430	0.98265	455	0.01125	432	0.90851
456	0.40057	456	0.50992	432	0.99282	456	0.0047	434	0.91457
457	0.40899	457	0.51067	434	0.97944	457	0.01014	436	0.89023
458	0.41809	458	0.5649	436	0.96575	458	0.01681	438	0.8811
459	0.41972	459	0.53728	438	0.94335	459	0.00927	440	0.87597
460	0.45042	460	0.5772	440	0.93349	460	0.00668	442	0.84259
461	0.45776	461	0.59177	442	0.91581	461	0.0131	444	0.82432
462	0.47066	462	0.56365	444	0.88541	462	0.01607	446	0.80987
463	0.50462	463	0.57846	446	0.87637	463	0.01471	448	0.80399
464	0.49986	464	0.59402	448	0.84773	464	0.01076	450	0.79383
465	0.52228	465	0.61863	450	0.84226	465	0.01397	452	0.74843
466	0.52893	466	0.648	452	0.81266	466	0.01446	454	0.68643
467	0.56697	467	0.65127	454	0.7323	467	0.01731	456	0.62368
468	0.58653	468	0.66909	456	0.68493	468	0.01545	458	0.57194
469	0.57457	469	0.6937	458	0.64896	469	0.01286	460	0.55712
470	0.60772	470	0.70223	460	0.60942	470	0.01805	462	0.53101
471	0.60038	471	0.72609	462	0.57775	471	0.02819	464	0.49633
472	0.63013	472	0.72031	464	0.55801	472	0.02065	466	0.48458
473	0.64697	473	0.73136	466	0.54561	473	0.0157	468	0.42044
474	0.66626	474	0.72835	468	0.52056	474	0.02967	470	0.44748
475	0.68908	475	0.75295	470	0.50624	475	0.02398	472	0.41652
476	0.70742	476	0.79161	472	0.49789	476	0.01891	474	0.42407
477	0.71665	477	0.80367	474	0.48655	477	0.02065	476	0.41195
478	0.71597	478	0.82275	476	0.47748	478	0.02942	478	0.4017
479	0.74504	479	0.84409	478	0.46712	479	0.0335	480	0.39918
480	0.76352	480	0.8476	480	0.45543	480	0.03424	482	0.38165
481	0.7665	481	0.8476	482	0.44482	481	0.03907	484	0.37205
482	0.79041	482	0.8579	484	0.43791	482	0.04463	486	0.3617
483	0.78729	483	0.88627	486	0.42665	483	0.03931	488	0.35508
484	0.82355	484	0.89957	488	0.42235	484	0.04599	490	0.35984
485	0.83551	485	0.88777	490	0.41325	485	0.05402	492	0.35396
486	0.84556	486	0.86794	492	0.40232	486	0.05143	494	0.33858
487	0.85656	487	0.91037	494	0.39923	487	0.05341	496	0.32553
488	0.86118	488	0.90108	496	0.3881	488	0.06367	498	0.32851
489	0.88454	489	0.93422	498	0.37816	489	0.05328	500	0.31257
490	0.88631	490	0.95355	500	0.38077	490	0.06836	502	0.31173
491	0.89962	491	0.94326	502	0.38166	491	0.07516	504	0.30026
492	0.91239	492	0.94477	504	0.37729	492	0.07677	506	0.28768
493	0.91212	493	0.96937	506	0.36948	493	0.08431	508	0.28115
494	0.93222	494	0.96209	508	0.37132	494	0.09927	510	0.28348
495	0.90872	495	0.98167	510	0.38218	495	0.0968	512	0.29019
496	0.93222	496	0.9646	512	0.38477	496	0.10607	514	0.27285
497	0.94444	497	0.98092	514	0.39352	497	0.10409	516	0.27724
498	0.93738	498	0.93899	516	0.39508	498	0.12387	518	0.26017
499	0.9454	499	1	518	0.41415	499	0.11831	520	0.26829
500	0.96373	500	0.98494	520	0.4187	500	0.13191	522	0.28096
501	0.94798	501	0.99724	522	0.4174	501	0.14044	524	0.26996
502	0.96319	502	0.96761	524	0.43344	502	0.15329	526	0.28544
503	0.97066	503	0.95481	526	0.44015	503	0.15886	528	0.28581
504	1	504	0.96937	528	0.44957	504	0.16331	530	0.28283
505	0.97025	505	0.96535	530	0.45727	505	0.17147	532	0.29747
506	0.98941	506	0.99247	532	0.45705	506	0.18544	534	0.31667
507	0.9746	507	0.95631	534	0.4605	507	0.18766	536	0.3176
508	0.97881	508	0.9646	536	0.46326	508	0.20868	538	0.34278
509	0.97433	509	0.9651	538	0.45705	509	0.21894	540	0.35182
510	0.96265	510	0.89782	540	0.45384	510	0.22413	542	0.36972
511	0.96917	511	0.93799	542	0.44718	511	0.23081	544	0.36795
512	0.94988	512	0.91514	544	0.44231	512	0.25541	546	0.38184
513	0.95925	513	0.92719	546	0.43669	513	0.25368	548	0.39294
514	0.93955	514	0.92368	548	0.42479	514	0.27346	550	0.40347
515	0.97202	515	0.90585	550	0.4268	515	0.27902	552	0.40552
516	0.9492	516	0.93121	552	0.4137	516	0.29472	554	0.40366
517	0.95572	517	0.90083	554	0.40858	517	0.3077	556	0.40039
518	0.93928	518	0.87371	556	0.39305	518	0.32118	558	0.41829
519	0.92516	519	0.87648	558	0.39648	519	0.33292	560	0.41093
520	0.91741	520	0.86116	560	0.3786	520	0.35233	562	0.41214
521	0.90994	521	0.84032	562	0.37796	521	0.35579	564	0.39909
522	0.89663	522	0.86166	564	0.37423	522	0.37656	566	0.403
523	0.88672	523	0.8461	566	0.36685	523	0.40833	568	0.40478
524	0.90424	524	0.81622	568	0.36419	524	0.41229	570	0.39014
525	0.88862	525	0.80618	570	0.34256	525	0.41254	572	0.38231
526	0.85181	526	0.80166	572	0.33973	526	0.42119	574	0.3769
527	0.8567	527	0.77304	574	0.33695	527	0.45803	576	0.38193
528	0.85901	528	0.76375	576	0.32586	528	0.46223	578	0.36664
529	0.8495	529	0.75747	578	0.31425	529	0.46273	580	0.3603
530	0.84923	530	0.73312	580	0.31438	530	0.50785	582	0.35863
531	0.83768	531	0.73914	582	0.30332	531	0.50142	584	0.36664
532	0.80019	532	0.73814	584	0.30043	532	0.51972	586	0.35387
533	0.82844	533	0.70148	586	0.30033	533	0.53975	588	0.33746
534	0.80685	534	0.67336	588	0.2924	534	0.53653	590	0.33187
535	0.80304	535	0.69621	590	0.28341	535	0.55742	592	0.32292
536	0.79299	536	0.65905	592	0.28254	536	0.58067	594	0.32889
537	0.79231	537	0.65403	594	0.27821	537	0.59575	596	0.32823
538	0.77642	538	0.63194	596	0.27073	538	0.60749	598	0.30996
539	0.75265	539	0.60859	598	0.26322	539	0.63407	600	0.31248
540	0.75183	540	0.6239	600	0.26534	540	0.62443	602	0.29159
541	0.72929	541	0.60934	602	0.26012	541	0.66906	604	0.30772
542	0.72766	542	0.60633	604	0.24948	542	0.66028	606	0.30176
543	0.70932	543	0.61436	606	0.24239	543	0.67709	608	0.28889
544	0.71625	544	0.56942	608	0.24128	544	0.69551	610	0.2942
545	0.68786	545	0.56992	610	0.23655	545	0.69947	612	0.28712
546	0.68297	546	0.55511	612	0.22696	546	0.70775	614	0.27052
547	0.68052	547	0.53854	614	0.22599	547	0.72617	616	0.27584
548	0.66721	548	0.50439	616	0.2154	548	0.7326	618	0.26903
549	0.6395	549	0.52699	618	0.21257	549	0.76672	620	0.25113
550	0.6194	550	0.50791	620	0.20213	550	0.77797	622	0.23575
551	0.6213	551	0.5295	622	0.19875	551	0.78292	624	0.23109
552	0.60907	552	0.50866	624	0.18622	552	0.79206	626	0.2336
553	0.61505	553	0.48481	626	0.17991	553	0.79206	628	0.21971
554	0.61002	554	0.48858	628	0.17625	554	0.81926	630	0.21915
555	0.59087	555	0.47025	630	0.1632	555	0.84671	632	0.21067
556	0.58449	556	0.4361	632	0.15851	556	0.81691	634	0.18475
557	0.55162	557	0.45995	634	0.15769	557	0.83459	636	0.17897
558	0.56004	558	0.41778	636	0.14546	558	0.85227	638	0.17375
559	0.51847	559	0.44841	638	0.13991	559	0.87613	640	0.16601
560	0.52825	560	0.41978	640	0.13072	560	0.86822	642	0.15408
561	0.51942	561	0.42179	642	0.12428	561	0.87662	644	0.14056
562	0.50489	562	0.38037	644	0.11705	562	0.8896	646	0.12639
563	0.50896	563	0.36731	646	0.11359	563	0.90197	648	0.11669
564	0.49538	564	0.37334	648	0.10183	564	0.89739	650	0.10494
565	0.48479	565	0.35451	650	0.09788	565	0.91791	652	0.10541
566	0.48356	566	0.36329	652	0.09013	566	0.90172	654	0.10364
567	0.46061	567	0.36606	654	0.08831	567	0.9037	656	0.09049
568	0.45925	568	0.34045	656	0.08705	568	0.92051	658	0.0753
569	0.42719	569	0.32664	658	0.08081	569	0.93312	660	0.08089
570	0.43548	570	0.3186	660	0.07549	570	0.92904	662	0.08098
571	0.42095	571	0.31986	662	0.07275	571	0.94017	664	0.0656
572	0.42692	572	0.32538	664	0.06763	572	0.93436	666	0.0684
573	0.42597	573	0.3058	666	0.06935	573	0.95067	668	0.06541
574	0.42122	574	0.28822	668	0.06366	574	0.93633	670	0.04807
575	0.40492	575	0.29927	670	0.06117	575	0.9597	672	0.05385
576	0.37626	576	0.28797	672	0.05814	576	0.98504	674	0.05022
577	0.38495	577	0.28044	674	0.0598	577	0.95006	676	0.04779
578	0.37463	578	0.28923	676	0.06351	578	0.96081	678	0.05553
579	0.37558	579	0.25659	678	0.06052	579	0.98331	680	0.05581
580	0.35561	580	0.25885	680	0.06231	580	1	--	--
581	0.3514	581	0.24278			581	0.97404	--	--
582	0.34203	582	0.24328			582	0.97169	--	--
583	0.34148	583	0.24404			583	0.97973	--	--
584	0.34311	584	0.22872			584	0.97181	--	--
585	0.31568	585	0.22671			585	0.98591	--	--
586	0.31377	586	0.20964			586	0.95129	--	--
587	0.31527	587	0.22144			587	0.97985	--	--
588	0.29707	588	0.22245			588	0.97082	--	--
589	0.28606	589	0.20336			589	0.9414	--	--
590	0.29666	590	0.22094			590	0.96625	--	--
591	0.27737	591	0.19056			591	0.96044	--	--
592	0.27547	592	0.17851			592	0.95376	--	--
593	0.27778	593	0.16771			593	0.9555	--	--
594	0.2665	594	0.16621			594	0.93547	--	--
595	0.25781	595	0.19031			595	0.96267	--	--
596	0.2536	596	0.17851			596	0.95871	--	--
597	0.25292	597	0.16997			597	0.94313	--	--
598	0.24654	598	0.15717			598	0.91692	--	--
599	0.2282	599	0.15516			599	0.93819	--	--
600	0.22209	600	0.15566			600	0.94078	--	--
601	0.21788	601	0.1534			601	0.90988	--	--
602	0.21407	602	0.13608			602	0.90271	--	--
603	0.21326	603	0.14185			603	0.91359	--	--
604	0.20524	604	0.14913			604	0.91235	--	--
605	0.21353	605	0.13432			605	0.8964	--	--
606	0.20538	606	0.12679			606	0.89789	--	--
607	0.19777	607	0.12302			607	0.87613	--	--
608	0.19329	608	0.12453			608	0.88392	--	--
609	0.18921	609	0.11398			609	0.87934	--	--
610	0.17943	610	0.11223			610	0.86216	--	--
611	0.17889	611	0.11298			611	0.83855	--	--
612	0.17169	612	0.1052			612	0.84361	--	--
613	0.17454	613	0.12152			613	0.85128	--	--
614	0.16599	614	0.10018			614	0.81988	--	--
615	0.16558	615	0.10093			615	0.81914	--	--
616	0.15037	616	0.10394			616	0.80739	--	--
617	0.16042	617	0.10846			617	0.79083	--	--
618	0.13909	618	0.10997			618	0.7797	--	--
619	0.15268	619	0.08461			619	0.8043	--	--
620	0.14385	620	0.0831			620	0.78712	--	--
621	0.14195	621	0.08109			621	0.78922	--	--
622	0.12823	622	0.08712			622	0.75176	--	--
623	0.11967	623	0.0826			623	0.73445	--	--
624	0.1285	624	0.08536			624	0.72765	--	--
625	0.12415	625	0.08084			625	0.72568	--	--
626	0.11831	626	0.07507			626	0.71739	--	--
627	0.11356	627	0.07005			627	0.70614	--	--
628	0.11736	628	0.08059			628	0.70812	--	--
629	0.11152	629	0.07155			629	0.70342	--	--
630	0.10459	630	0.07331			630	0.68463	--	--
631	0.10513	631	0.07155			631	0.66312	--	--
632	0.10174	632	0.06703			632	0.66807	--	--
633	0.10785	633	0.05097			633	0.63679	--	--
634	0.09155	634	0.06277			634	0.63617	--	--
635	0.08951	635	0.06327			635	0.61887	--	--
636	0.09685	636	0.0708			636	0.60143	--	--
637	0.09305	637	0.06578			637	0.61108	--	--
638	0.07905	638	0.07105			638	0.58821	--	--
639	0.08503	639	0.05348			639	0.60156	--	--
640	0.08544	640	0.04544			640	0.59241	--	--
641	0.08748	641	0.04494			641	0.57362	--	--
642	0.07321	642	0.05172			642	0.55878	--	--
643	0.07267	643	0.05122			643	0.54111	--	--
644	0.06248	644	0.03992			644	0.5301	--	--
645	0.07471	645	0.04946			645	0.52986	--	--
646	0.0671	646	0.04795			646	0.50686	--	--
647	0.06561	647	0.04595			647	0.50785	--	--
648	0.05447	648	0.0467			648	0.48622	--	--
649	0.06452	649	0.03791			649	0.45791	--	--
650	0.05841	650	0.04394			650	0.46285	--	--
651	0.05542	651	0.04544			651	0.44802	--	--
652	0.06045	652	0.04795			652	0.43615	--	--
653	0.04917	653	0.03364			653	0.45383	--	--
654	0.05216	654	0.0344			654	0.44332	--	--
655	0.05556	655	0.03791			655	0.41179	--	--
656	0.05406	656	0.03088			656	0.41056	--	--
657	0.04741	657	0.04921			657	0.40673	--	--
658	0.04917	658	0.03892			658	0.40648	--	--
659	0.05325	659	0.0359			659	0.38806	--	--
660	0.04659	660	0.02084			660	0.39894	--	--
661	0.04537	661	0.0236			661	0.38324	--	--
662	0.04306	662	0.03088			662	0.39041	--	--
663	0.04319	663	0.02335			663	0.37434	--	--
664	0.04469	664	0.03113			664	0.37384	--	--
665	0.04455	665	0.02109			665	0.36111	--	--
666	0.03803	666	0.03741			666	0.35505	--	--
667	0.0364	667	0.02536			667	0.3391	--	--
668	0.03328	668	0.03138			668	0.3328	--	--
669	0.03898	669	0.04143			669	0.33663	--	--
670	0.03708	670	0.04193			670	0.33391	--	--
671	0.03844	671	0.02209			671	0.31475	--	--
672	0.03627	672	0.02937			672	0.30869	--	--
673	0.03015	673	0.0241			673	0.30844	--	--
674	0.03735	674	0.02988			674	0.30436	--	--
675	0.03953	675	0.02862			675	0.29262	--	--
676	0.04089	676	0.01908			676	0.28854	--	--
677	0.03763	677	0.02084			677	0.27853	--	--
678	0.03165	678	0.03515			678	0.27247	--	--
679	0.02717	679	0.02887			679	0.27235	--	--
680	0.0307	680	0.02812			680	0.26072	--	--
681	0.03301	681	0.02837			681	0.25504	--	--
682	0.02866	682	0.0226			682	0.25961	--	--
683	0.02717	683	0.02285			683	0.23773	--	--
684	0.03572	684	0.01707			684	0.24515	--	--
685	0.02499	685	0.01833			685	0.23081	--	--
686	0.02445	686	0.01029			686	0.22524	--	--
687	0.02323	687	0.02034			687	0.22104	--	--
688	0.02635	688	0.02385			688	0.21746	--	--
689	0.022	689	0.0123			689	0.21461	--	--
690	0.02622	690	0.02812			690	0.21226	--	--
691	0.02377	691	0.02184			691	0.20398	--	--
692	0.02757	692	0.01833			692	0.20002	--	--
693	0.02037	693	0.0108			693	0.19681	--	--
694	0.02309	694	0.03264			694	0.18062	--	--
695	0.02499	695	0.01506			695	0.1795	--	--
696	0.02119	696	0.0236			696	0.18235	--	--
697	0.01929	697	0.01481			697	0.17505	--	--
698	0.02649	698	0.01732			698	0.16998	--	--
699	0.01997	699	0.01808			699	0.16121	--	--
700	0.01372	700	0.01707			700	0.17518	--	--
701	0.01548	701	0.01783			701	0.16269	--	--
702	0.01874	702	0.00402			702	0.14699	--	--
703	0.01535	703	0.0118			703	0.14674	--	--
704	0.02445	704	0.01532			704	0.14204	--	--
705	0.02024	705	0.01858			705	0.14106	--	--
706	0.02187	706	0.01933			706	0.13809	--	--
707	0.01562	707	0.00879			707	0.13178	--	--
708	0.02296	708	0.01757			708	0.13215	--	--
709	0.01684	709	0.01481			709	0.1303	--	--
710	0.01657	710	0.01657			710	0.12412	--	--
711	0.01711	711	0.00703			711	0.12536	--	--
712	0.01671	712	0.01582			712	0.12375	--	--
713	0.01589	713	0.01858			713	0.11794	--	--
714	0.0163	714	0.0241			714	0.124	--	--
715	0.01616	715	0.01858			715	0.11423	--	--
716	0.0144	716	0.01732			716	0.10755	--	--
717	0.01752	717	0.01306			717	0.09259	--	--
718	0.01508	718	0.01858			718	0.09358	--	--
719	0.01141	719	0.01356			719	0.10063	--	--
720	0.01209	720	0.01682			720	0.10582	--	--
721	0.01114	721	0.02184			721	0.09259	--	--
722	0.01168	722	0.01557			722	0.09136	--	--
723	0.01195	723	0.00502			723	0.09878	--	--
724	0.01318	724	0			724	0.08765	--	--
725	0.01358	725	0.000753201			725	0.09049	--	--
726	0.00666	726	0.00502			726	0.08629	--	--
727	0.02255	727	0.01532			727	0.07368	--	--
728	0.00815	728	0.01356			728	0.07677	--	--
729	0.00407	729	0.00954			729	0.07603	--	--
730	0.01331	730	0.00603			730	0.0743	--	--
731	0.00638	731	0.01155			731	0.07603	--	--
732	0.01277	732	0.00778			732	0.06824	--	--
733	0.01372	733	0			733	0.06836	--	--
734	0.00557	734	0.00703			734	0.07368	--	--
735	0.00801	735	0.00377			735	0.06651	--	--
736	0.00829	736	0.01532			736	0.06404	--	--
737	0.01155	737	0.00351			737	0.06404	--	--
738	0.00679	738	0.00628			738	0.04364	--	--
739	0.00598	739	0.01029			739	0.05847	--	--
740	0.00353	740	0.01431			740	0.05575	--	--
741	0.00666	741	0.01757			741	0.05217	--	--
742	0.00747	742	0.01356			742	0.04994	--	--
743	0.01127	743	0.00176			743	0.04549	--	--
744	0.00924	744	0.00351			744	0.04624	--	--
745	0.00367	745	0.01155			745	0.05155	--	--
746	0	746	0.00803			746	0.04488	--	--
747	0.0057	747	0.00728			747	0.04994	--	--
748	0.00217	748	0.00904			748	0.03944	--	--
749	0.00557	749	0.0113			749	0.04871	--	--
750	0.01019	750	0.00653			750	0.03944

## Sheet: Figure 2a PL-530nm
	TpBpy		Re-TpBpy
Wavelength (nm)	Normalized Intensity (a.u.)	Wavelength (nm)	Normalized Intensity (a.u.)
300	0.11652	300	0.07659
301	0.00835	301	0.13617
302	0.13859	302	0.03654
303	0.10327	303	0.09114
304	0.04367	304	0.21041
305	0.05029	305	0.08093
306	0.08561	306	0.09076
307	0.05691	307	0.24486
308	0.01276	308	0.19498
309	0.05471	309	0.18491
310	0.09223	310	0.11015
311	0.00393	311	0.08515
312	0.08782	312	-0.02443
313	0.03484	313	0.2043
314	0.05912	314	0.239
315	0.06574	315	-0.00988
316	0.04808	316	0.1691
317	0.03263	317	0.21872
318	0.03042	318	0.139
319	0.08782	319	0.06424
320	-0.0049	320	0.23327
321	0.04808	321	0.21822
322	0.06574	322	0.14844
323	0.07678	323	0.18314
324	0.08561	324	0.09844
325	0.06795	325	0.13314
326	0.04146	326	0.20764
327	0.01497	327	0.27219
328	0.04146	328	0.16261
329	0.09665	329	0.14258
330	0.07899	330	0.15241
331	0.06795	331	0.13238
332	0.06574	332	0.17205
333	0.02159	333	0.10228
334	0.04146	334	-0.07198
335	0.03925	335	0.27118
336	0.05029	336	0.1417
337	0.04587	337	0.057
338	-0.000482634	338	0.14642
339	0.00172	339	0.10649
340	0.06574	340	0.18597
341	0.03484	341	0.08137
342	0.01938	342	0.12602
343	0.05029	343	0.16569
344	0.03704	344	0.16059
345	0.04808	345	0.20524
346	0.10106	346	0.11059
347	0.04808	347	0.12041
348	-0.01594	348	0.06058
349	-0.0049	349	-0.0291
350	0.09665	350	0.12501
351	0.03704	351	0.18956
352	0.03925	352	-0.00957
353	0.03704	353	0.11965
354	0.09003	354	0.25883
355	0.09003	355	0.1393
356	0.05912	356	0.1342
357	0.0238	357	0.09925
358	0.03042	358	0.06927
359	-0.00931	359	0.2383
360	0.0834	360	0.17847
361	0.03042	361	0.06889
362	-0.000482634	362	0.15334
363	0.03484	363	0.34725
364	0.06133	364	0.17797
365	0.03925	365	0.22262
366	-0.0049	366	0.21254
367	0.09003	367	0.17759
368	0.01497	368	-0.02154
369	0.11872	369	0.25196
370	0.0238	370	0.12746
371	0.01718	371	0.06265
372	0.06133	372	0.01775
373	0.16287	373	0.13205
374	0.05029	374	0.37571
375	0.07678	375	0.20145
376	0.03042	376	0.17148
377	0.03484	377	-0.10726
378	0.08782	378	0.10157
379	-0.000482634	379	-0.01298
380	0.05471	380	0.05654
381	0.07457	381	0.21065
382	0.03263	382	0.04634
383	-0.02918	383	0.21537
384	0.01938	384	0.15057
385	0.0834	385	0.22009
386	0.04367	386	0.10554
387	0.06574	387	0.06064
388	0.01497	388	0.07543
389	0.03484	389	0.08526
390	0.0812	390	0.06523
391	0.01938	391	0.10491
392	0.03925	392	0.16448
393	0.06574	393	0.09968
394	0.03484	394	0.09458
395	0.03263	395	0.08948
396	0.06795	396	0.0993
397	0.0812	397	0.0345
398	0.06354	398	0.12392
399	0.01497	399	-0.01053
400	0.02821	400	0.13362
401	0.01497	401	-0.01078
402	0.08782	402	0.21297
403	0.04146	403	0.10837
404	0.03042	404	0.21272
405	0.09003	405	-0.02621
406	0.06133	406	0.17267
407	0.06133	407	0.25214
408	0.01276	408	0.07291
409	0.11872	409	0.13746
410	-0.00711	410	0.08261
411	0.05471	411	0.16706
412	0.10548	412	0.21171
413	0.10106	413	0.18671
414	0.04587	414	0.20151
415	0.0812	415	0.077
416	0.07237	416	0.12165
417	0.0238	417	0.02202
418	0.03042	418	0.05175
419	0.05471	419	0.0367
420	0.05912	420	0.06145
421	0.10989	421	0.10112
422	0.0525	422	0.06617
423	0.13859	423	0.13569
424	0.07237	424	0.01616
425	0.01938	425	0.24987
426	0.0238	426	0.25969
427	-0.00269	427	0.11031
428	0.10989	428	0.11019
429	0.09003	429	0.09016
430	0.1408	430	0.17959
431	0.03042	431	0.12971
432	0.04146	432	0.15446
433	0.07016	433	0.20906
434	0.00172	434	0.13928
435	0.03704	435	0.05955
436	0.06795	436	0.1042
437	0.05029	437	0.12398
438	0.04587	438	0.12883
439	0.04808	439	0.13367
440	0.03042	440	0.07882
441	0.0834	441	0.10357
442	0.06574	442	0.14325
443	0.07016	443	0.25755
444	0.07899	444	0.01862
445	0.0238	445	0.12794
446	0.03263	446	0.08802
447	0.0525	447	0.13267
448	0.06133	448	0.08279
449	0.05029	449	0.12744
450	0.07678	450	0.04771
451	0.07237	451	0.06748
452	0.0834	452	0.08228
453	0.01938	453	0.06226
454	0.09886	454	-0.00255
455	0.10989	455	0.18638
456	0.10769	456	0.0569
457	0.07237	457	-0.01288
458	0.03042	458	-0.00305
459	0.10989	459	0.05652
460	0.04808	460	0.0564
461	0.08561	461	0.111
462	0.03042	462	0.15565
463	0.13197	463	0.1605
464	0.14521	464	0.16535
465	0.06354	465	0.20005
466	0.12093	466	0.13524
467	0.09444	467	0.02069
468	0.04146	468	0.20962
469	0.07237	469	0.04531
470	0.07457	470	0.14469
471	0.09223	471	0.23909
472	0.16067	472	0.02503
473	0.14963	473	0.19904
474	0.09886	474	-9.55132e-05
475	0.07899	475	0.16396
476	0.13197	476	0.0295
477	0.16287	477	0.02938
478	0.06354	478	0.08895
479	0.05691	479	0.19828
480	0.06574	480	0.0489
481	0.10327	481	0.05872
482	0.02159	482	0.15312
483	0.04367	483	0.14305
484	0.07678	484	0.03844
485	0.12535	485	0.05324
486	0.1121	486	0.2969
487	0.1695	487	0.01319
488	0.18053	488	0.25187
489	0.11431	489	0.12736
490	0.07237	490	0.23172
491	0.13197	491	0.19676
492	0.14521	492	0.16679
493	0.18053	493	0.24626
494	0.14521	494	-0.02252
495	0.15404	495	0.05198
496	0.16729	496	0.09166
497	0.16287	497	0.15123
498	0.14301	498	0.171
499	0.22027	499	0.26043
500	0.21144	500	0.1807
560	0.56464	560	0.36716
561	0.65515	561	0.45659
562	0.67722	562	0.37686
563	0.59554	563	0.26728
564	0.60437	564	0.1378
565	0.57347	565	0.2919
566	0.56022	566	0.2669
567	0.62424	567	0.24687
568	0.63749	568	0.45073
569	0.64411	569	0.43568
570	0.5536	570	0.33107
571	0.70592	571	0.35582
572	0.71475	572	0.5348
573	0.67501	573	0.32074
574	0.66398	574	0.32062
575	0.70592	575	0.37522
576	0.64852	576	0.54922
577	0.69709	577	0.52422
578	0.75448	578	0.50419
579	0.61762	579	0.50904
580	0.78097	580	0.32981
581	0.76773	581	0.54361
582	0.67501	582	0.40418
583	0.68164	583	0.30953
584	0.83616	584	0.63279
585	0.74345	585	0.44858
586	0.82292	586	0.44348
587	0.78539	587	0.35878
588	0.84058	588	0.35865
589	0.71916	589	0.55753
590	0.73462	590	0.41313
591	0.85824	591	0.40305
592	0.81629	592	0.55218
593	0.84941	593	0.4028
594	0.82733	594	0.37779
595	0.76331	595	0.48712
596	0.76111	596	0.46212
597	0.84278	597	0.40727
598	0.92667	598	0.55142
599	0.7589	599	0.60104
600	0.85824	600	0.63077
601	0.89356	601	0.54607
602	0.82954	602	0.55091
603	0.93329	603	0.43636
604	0.76773	604	0.41136
605	0.8472	605	0.49581
606	0.90459	606	0.63499
607	0.94433	607	0.52541
608	0.73682	608	0.60986
609	0.86265	609	0.4754
610	0.88252	610	0.68423
611	0.82292	611	0.71396
612	0.95095	612	0.44517
613	0.89797	613	0.50475
614	0.94874	614	0.76831
615	0.8781	615	0.6239
616	0.93108	616	0.6785
617	0.84941	617	0.5142
618	0.90239	618	0.86233
619	0.88252	619	0.57364
620	0.82071	620	0.83222
621	0.92225	621	0.53359
622	0.87369	622	0.73247
623	0.89576	623	0.58309
624	0.91784	624	0.66257
625	0.74124	625	0.56294
626	0.85824	626	0.54291
627	0.82292	627	0.78657
628	0.88031	628	0.64216
629	0.83175	629	0.57238
630	0.83395	630	0.77126
631	0.77656	631	0.58706
632	0.88693	632	0.67151
633	0.80305	633	0.79078
634	0.85603	634	0.75086
635	0.71696	635	0.73083
636	0.88473	636	0.74563
637	0.7589	637	0.70073
638	0.67943	638	0.65085
639	0.7302	639	0.62585
640	0.79422	640	0.49139
641	0.68826	641	0.54102
642	0.6132	642	0.56079
643	0.72799	643	0.61539
644	0.62866	644	0.60532
645	0.70592	645	0.67982
646	0.6132	646	0.54039
647	0.63086	647	0.70444
648	0.69488	648	0.60979
649	0.71475	649	0.68926
650	0.58451	650	0.56476
651	0.58009	651	0.63926
652	0.60217	652	0.47993
653	0.60658	653	0.44498
654	0.61762	654	0.40505
655	0.52711	655	0.41985
656	0.5536	656	0.40977
657	0.56685	657	0.66835
658	0.55581	658	0.44434
659	0.4366	659	0.5487
660	0.53373	660	0.47394
661	0.48075	661	0.59322
662	0.38583	662	0.50852
663	0.54919	663	0.33924
664	0.5227	664	0.57294
665	0.47634	665	0.51809
666	0.51166	666	0.28413
667	0.4653	667	0.42828
668	0.47855	668	0.3386
669	0.39245	669	0.3733
670	0.42998	670	0.46273
671	0.50724	671	0.35315
672	0.38362	672	0.55701
673	0.4344	673	0.39768
674	0.37038	674	0.30302
675	0.377	675	0.36757
676	0.42998	676	0.11869
677	0.39687	677	0.43697
678	0.30195	678	0.43685
679	0.39466	679	0.55115
680	0.32844	680	0.39182
681	0.40791	681	0.40164
682	0.35713	682	0.26221
683	0.27987	683	0.34169
684	0.31298	684	0.36146
685	0.38142	685	0.26681
686	0.35051	686	0.39106
687	0.26221	687	0.29641
688	0.34389	688	0.20673
689	0.44985	689	0.3459
690	0.37038	690	0.11195
691	0.39687	691	0.33073
692	0.29753	692	0.20125
693	0.26663	693	0.35038
694	0.2887	694	0.26567
695	0.30857	695	0.34017
696	0.31078	696	0.2903
697	0.30195	697	0.3847
698	0.23351	698	0.26517
699	0.26221	699	0.21031
700	0.26	700	0.30969
701	0.29974	701	0.26976
702	0.12535	702	0.40894
703	0.20261	703	0.17001
704	0.23572	704	0.41864
705	0.23793	705	0.34886
706	0.26	706	0.36366
707	0.24234	707	0.18443
708	0.19819	708	0.23405
709	0.21365	709	0.28368
710	0.26883	710	0.12435
711	0.19378	711	0.25358
712	0.16508	712	0.343
713	0.19819	713	0.21352
714	0.19157	714	0.24822
715	0.24455	715	0.28292
716	0.20482	716	0.2629
717	0.10106	717	0.11849
718	0.20702	718	0.16812
719	0.17612	719	0.20779
720	0.15846	720	0.20766
721	0.13197	721	0.07818
722	0.16287	722	0.25219
723	0.18495	723	0.27694
724	0.10106	724	0.18726
725	0.09444	725	0.28664
726	0.12755	726	0.15218
727	0.08561	727	0.23663
728	0.16508	728	0.0773
729	0.09665	729	0.33091
730	0.12314	730	0.21635
731	0.09223	731	0.02717
732	0.12314	732	0.06187
733	0.16729	733	0.28065
734	0.14742	734	0.07654
735	0.10769	735	0.16597
736	0.04367	736	0.03152
737	0.12755	737	0.00154
738	0.12314	738	0.13077
739	0.1121	739	-0.04349
740	0.09886	740	0.04594
741	0.13859	741	0.10551
742	0.09223	742	0.15016
743	0.09886	743	0.14008
744	0.18274	744	0.02056
745	0.15625	745	0.16968
746	0.05471	746	0.06508
747	0.07899	747	0.08983
748	0.10769	748	0.22901
749	0.07678	749	0.01992
750	0.05912	750	0.20388
751	0.07016	751	0.12415
752	0.11872	752	0.15885
753	0.12535	753	0.00449
754	0.05691	754	0.23322
755	0.06574	755	0.07389
756	0.08561	756	0.12352
757	0.09665	757	0.02389
758	0.09665	758	0.07352
759	0.12976	759	0.09329
760	0.05691	760	0.11306
761	0.09886	761	0.17761
762	0.05029	762	0.16256
763	0.04146	763	0.20224
764	0.03042	764	0.15734
765	0.04587	765	0.15721
766	0.03925	766	0.10733
767	0.01497	767	0.16691
768	0.01718	768	0.04738
769	0.10327	769	0.27611
770	0.06133	770	0.04713
771	0.12535	771	0.19128
772	0.06354	772	0.27075
773	0.13418	773	0.11142
774	0.03925	774	0.1113
775	0.04587	775	0.07137
776	-0.000482634	776	0.10109
777	0.07016	777	0.05122
778	0.05912	778	0.11079
779	0.01938	779	0.14052
780	0.06574	780	0.03094
781	-0.02477	781	0.03081
782	0.04587	782	0.04064
783	0.04587	783	0.17981
784	0.07457	784	0.04038
785	0.09886	785	0.12483
786	0.10769	786	0.01526
787	0.0812	787	0.06986
788	0.03925	788	0.0747
789	0.14301	789	-0.1095
790	0.06795	790	0.16898
791	0.03704	791	0.1788
792	0.02601	792	-0.02033
793	0.01055	793	0.06412
794	0.07457	794	0.13862
795	0.06354	795	0.00417
796	0.09003	796	0.18315
797	0.00614	797	0.15815
798	0.08782	798	0.09832
799	0.02821	799	0.09819
800	0.07678	800	0.00354
801	0.05912	801	0.04819
802	0.08561	802	0.09284
803	0.11431	803	0.20714
804	0.08561	804	0.09756
805	0.09886	805	0.10738
806	0.04587	806	-0.0619
807	0.01055	807	0.21161
808	-0.04905	808	0.07218
809	0.00393	809	0.05215
810	0.08561	810	0.01223
811	0.02601	811	0.1315
812	0.07457	812	0.30551
813	0.05471	813	0.01682
814	0.00835	814	0.15102
815	0.03042	815	0.11607
816	0.01938	816	0.01147
817	0.01718	817	0.25512
818	0.01497	818	0.05599
819	0.06574	819	0.05587
820	0.07899	820	-0.02386
821	0.05912	821	-0.03394
822	0.12314	822	0.14504
823	0.04367	823	0.20959
824	0.06354	824	0.04529
825	0.00835	825	0.03023
826	0.04587	826	0.25896
827	0.05471	827	0.26879
828	0.06133	828	0.0199
829	0.13418	829	0.15908
830	0.07237	830	-0.03507
831	0.01055	831	0.08918
832	0.07016	832	-0.0204
833	0.04146	833	0.14365
834	0.09886	834	0.01915
835	0.07237	835	0.19813
836	0.04808	836	0.05372
837	0.00393	837	-0.02103
838	-0.01373	838	0.13805
839	0.1121	839	0.04339
840	0.02821	840	0.07809
841	0.0834	841	0.03816
842	0.0525	842	0.08281
843	0.03263	843	0.16229
844	0.01055	844	0.02784
845	0.06795	845	0.01278
846	0.02821	846	-0.03709
847	0.04367	847	0.11203
848	0.07237	848	0.05718
849	0.02821	849	0.06203
850	0.0525	850	0.03703
851	0.03263	851	-0.05265
852	-0.000482634	852	0.18105
853	0.05912	853	0.0068
854	0.08561	854	-0.06795
855	0.0525	855	0.04635
856	0.04367	856	0.24523
857	0.04367	857	0.07097
858	-0.01373	858	-0.03363
859	0.06795	859	0.07072
860	0.06574	860	0.04074
861	0.05471	861	0.2247
862	0.02821	862	0.12507
863	0.07899	863	0.06524
864	0.00835	864	-0.11399
865	0.01497	865	0.10479
866	-0.02256	866	0.12456
867	0.05912	867	0.14931
868	0.03263	868	0.00988
869	0.12755	869	0.07941
870	0.04808	870	0.13401
871	0.07899	871	0.0493
872	0.0238	872	-0.02047
873	0.05912	873	0.059
874	0.06574	874	0.10863
875	0.05912	875	-0.06065
876	0.02821	876	-0.04585
877	0.00614	877	0.16795
878	0.04808	878	0.22752
879	0.01276	879	0.07317
880	-0.0049	880	0.00837
881	-0.00931	881	0.11272
882	0.07016	882	-0.04661
883	0.0812	883	0.15227
884	-0.00711	884	0.10239
885	0.07237	885	0.01271
886	0.03704	886	0.05736
887	0.06574	887	0.05226
888	0.10989	888	-0.05732
889	0.07678	889	0.03708
890	0.09665	890	0.09168
891	0.00835	891	0.11146
892	0.05691	892	0.08148
893	0.04587	893	-0.06293
894	0.03263	894	0.1658
895	0.0812	895	0.0015
896	0.07237	896	0.03122
897	0.00835	897	0.02115
898	0.03042	898	0.02102
899	0.05471	899	0.07562
900	0.07899	900	-0.00411
	--		--

## Sheet: Figure 2a UV-Vis
	Tp	Bpy	TpBpy	Re-TpBpy	Re-Bpy
Wavelength (nm)	Normalized Absorbance (AU)	Normalized Absorbance (AU)	Normalized Absorbance (AU)	Normalized Absorbance (AU)	Normalized Absorbance (AU)
300	1	1	0.53379	0.51885	1
301	0.96807	0.99976	0.55151	0.52648	0.99882
302	0.94412	0.99837	0.56945	0.53277	0.98992
303	0.91746	0.99259	0.58759	0.53865	0.99944
304	0.89705	0.9908	0.6081	0.54632	0.99488
305	0.87572	0.98415	0.62972	0.55215	0.98806
306	0.86026	0.97636	0.65215	0.55699	0.98474
307	0.84265	0.97218	0.67692	0.56214	0.96035
308	0.82958	0.96219	0.70114	0.56727	0.95016
309	0.81471	0.95483	0.73015	0.57404	0.93061
310	0.80149	0.94157	0.7556	0.58032	0.89466
311	0.79054	0.93176	0.78648	0.58495	0.86662
312	0.7769	0.91925	0.81554	0.58808	0.83868
313	0.76465	0.90778	0.84638	0.59073	0.81203
314	0.75122	0.89683	0.87558	0.59287	0.80448
315	0.74081	0.88491	0.90149	0.5937	0.80796
316	0.72726	0.87136	0.92596	0.59418	0.82627
317	0.71061	0.86021	0.94642	0.59449	0.84539
318	0.69001	0.84703	0.96287	0.59307	0.85685
319	0.66635	0.83586	0.97598	0.59159	0.83258
320	0.63938	0.82359	0.98523	0.58865	0.7708
321	0.60969	0.81394	0.98994	0.58374	0.67702
322	0.58008	0.80398	0.9945	0.57897	0.57295
323	0.55037	0.79396	0.9975	0.5743	0.478
324	0.52098	0.78469	1	0.56808	0.3995
325	0.49456	0.77612	0.99815	0.56165	0.34317
326	0.47002	0.76742	0.99054	0.55522	0.30496
327	0.44664	0.75974	0.98092	0.54897	0.27946
328	0.42539	0.75138	0.96507	0.54149	0.26329
329	0.40446	0.74596	0.94371	0.5337	0.25375
330	0.38477	0.73905	0.9134	0.52456	0.24787
331	0.3662	0.7316	0.86946	0.51466	0.2443
332	0.34847	0.72371	0.80648	0.50081	0.24313
333	0.33162	0.71593	0.72862	0.48689	0.24305
334	0.31606	0.70863	0.64523	0.47194	0.24397
335	0.30177	0.70036	0.56618	0.45785	0.24614
336	0.28917	0.69424	0.49966	0.44519	0.2482
337	0.27809	0.68902	0.44445	0.4344	0.25077
338	0.26913	0.68326	0.4002	0.42552	0.25361
339	0.26169	0.67804	0.3659	0.41837	0.257
340	0.25514	0.67323	0.33775	0.41167	0.26037
341	0.25045	0.66985	0.31533	0.40585	0.26337
342	0.24743	0.66658	0.29785	0.40167	0.26699
343	0.24517	0.66343	0.28308	0.39756	0.27043
344	0.24391	0.66124	0.27159	0.39446	0.27392
345	0.24394	0.6609	0.26272	0.39267	0.27663
346	0.24518	0.66015	0.25523	0.39012	0.2799
347	0.24715	0.66025	0.24925	0.38896	0.28278
348	0.25019	0.66112	0.24446	0.388	0.28533
349	0.25393	0.66267	0.24036	0.38703	0.28797
350	0.25831	0.66558	0.23746	0.38777	0.29089
351	0.26356	0.66901	0.2348	0.387	0.29273
352	0.26968	0.67399	0.23296	0.38688	0.29489
353	0.27662	0.67816	0.232	0.38888	0.29655
354	0.28433	0.68575	0.23142	0.38928	0.29801
355	0.2925	0.69232	0.23056	0.39139	0.29854
356	0.30148	0.69893	0.2306	0.3936	0.29948
357	0.3109	0.70731	0.23003	0.39521	0.30018
358	0.32023	0.7136	0.23069	0.39665	0.3007
359	0.33009	0.72195	0.23163	0.39803	0.30075
360	0.34038	0.73139	0.23229	0.39867	0.3007
361	0.35078	0.7387	0.23266	0.39929	0.30122
362	0.36215	0.7483	0.23347	0.40092	0.30155
363	0.37382	0.75653	0.23417	0.40195	0.30081
364	0.38444	0.7649	0.2354	0.40333	0.29979
365	0.39654	0.77387	0.23638	0.40682	0.29981
366	0.40832	0.78188	0.23711	0.41018	0.29755
367	0.41938	0.79038	0.23884	0.41425	0.29448
368	0.43032	0.797	0.23995	0.41827	0.29316
369	0.441	0.80446	0.24156	0.42222	0.29116
370	0.4511	0.81051	0.24318	0.42502	0.28933
371	0.46134	0.81564	0.24436	0.42785	0.28653
372	0.46865	0.81801	0.24526	0.43036	0.28483
373	0.47539	0.82299	0.24641	0.43362	0.28092
374	0.48244	0.82544	0.24702	0.43702	0.27778
375	0.48606	0.83001	0.24798	0.4416	0.27444
376	0.49026	0.83394	0.24915	0.44314	0.27067
377	0.49054	0.83265	0.25004	0.44789	0.2663
378	0.49068	0.83265	0.25104	0.453	0.26289
379	0.48704	0.83142	0.25195	0.45668	0.25984
380	0.48169	0.82851	0.25149	0.45734	0.25705
381	0.47458	0.82824	0.25192	0.46075	0.25273
382	0.46832	0.83733	0.25584	0.47026	0.25047
383	0.45476	0.8334	0.25472	0.47432	0.24635
384	0.43957	0.82976	0.25542	0.4761	0.24186
385	0.42167	0.82405	0.25544	0.48071	0.2374
386	0.40094	0.8205	0.25619	0.48366	0.23372
387	0.37865	0.81456	0.25654	0.4886	0.22838
388	0.35536	0.8102	0.25633	0.49205	0.22401
389	0.33019	0.80543	0.2551	0.49344	0.22034
390	0.3037	0.79856	0.25613	0.49626	0.21557
391	0.27593	0.79357	0.25633	0.49988	0.21118
392	0.24676	0.78918	0.25817	0.50373	0.20621
393	0.22068	0.77994	0.25617	0.50559	0.20265
394	0.19497	0.77191	0.25579	0.50889	0.19818
395	0.16992	0.76435	0.2557	0.51036	0.19363
396	0.14625	0.75779	0.25655	0.51296	0.18903
397	0.12494	0.74979	0.25715	0.51503	0.18448
398	0.10617	0.74347	0.25749	0.51995	0.18051
399	0.0903	0.73418	0.25547	0.52044	0.17697
400	0.07705	0.72522	0.25566	0.5221	0.17229
401	0.06432	0.71647	0.25575	0.52575	0.1671
402	0.05451	0.70699	0.25612	0.52972	0.1623
403	0.04595	0.69621	0.25571	0.5326	0.15785
404	0.03906	0.68784	0.25729	0.53303	0.1534
405	0.03336	0.67754	0.25781	0.53615	0.14898
406	0.02914	0.66737	0.25592	0.53763	0.14491
407	0.0253	0.65516	0.25611	0.53934	0.13967
408	0.02221	0.6434	0.25674	0.54177	0.13432
409	0.01979	0.63313	0.25696	0.54419	0.12962
410	0.01781	0.62118	0.25644	0.54676	0.12553
411	0.01616	0.60876	0.25659	0.54939	0.12082
412	0.01464	0.59808	0.25767	0.55263	0.11642
413	0.01315	0.58713	0.25712	0.5531	0.11224
414	0.01245	0.57465	0.25669	0.55425	0.10804
415	0.01156	0.56205	0.25619	0.55718	0.10407
416	0.01085	0.55093	0.25712	0.55986	0.09991
417	0.01034	0.53788	0.25704	0.56232	0.0963
418	0.00962	0.52578	0.25717	0.56474	0.09312
419	0.00922	0.51269	0.25773	0.56653	0.08939
420	0.00863	0.50113	0.25862	0.56986	0.08619
421	0.00841	0.48972	0.25983	0.57313	0.08336
422	0.00806	0.47767	0.2587	0.57519	0.08078
423	0.00783	0.46435	0.25871	0.57834	0.0782
424	0.00739	0.45086	0.25747	0.581	0.07496
425	0.00708	0.43835	0.25788	0.58486	0.07222
426	0.00689	0.42595	0.25918	0.58905	0.06969
427	0.00673	0.41505	0.25957	0.59374	0.06739
428	0.00663	0.40256	0.25897	0.59769	0.06544
429	0.00638	0.39125	0.26213	0.60232	0.06303
430	0.00624	0.37998	0.26165	0.6067	0.06105
431	0.00621	0.36672	0.25966	0.60892	0.0594
432	0.00596	0.35396	0.25968	0.61418	0.05707
433	0.00574	0.34369	0.26333	0.62249	0.05452
434	0.00551	0.33123	0.25936	0.62504	0.05291
435	0.00539	0.31985	0.26055	0.63057	0.0509
436	0.00532	0.30867	0.26176	0.63763	0.04948
437	0.00511	0.29783	0.2613	0.64203	0.04782
438	0.00495	0.28743	0.26284	0.64905	0.04621
439	0.00493	0.27631	0.2616	0.65474	0.04482
440	0.00477	0.26636	0.2631	0.66056	0.04312
441	0.00463	0.25617	0.26371	0.66786	0.04119
442	0.00446	0.24526	0.26173	0.67289	0.03983
443	0.00458	0.23628	0.26355	0.67748	0.03856
444	0.0045	0.22683	0.26322	0.68483	0.03726
445	0.00434	0.21743	0.26384	0.69048	0.03619
446	0.00429	0.20829	0.26378	0.69655	0.03487
447	0.00406	0.19965	0.26417	0.70391	0.03388
448	0.00423	0.19136	0.26507	0.70951	0.03293
449	0.00417	0.18336	0.26562	0.71663	0.03199
450	0.00391	0.17552	0.26594	0.72268	0.03096
451	0.00386	0.16724	0.26655	0.72801	0.03017
452	0.0039	0.16005	0.26662	0.73476	0.02914
453	0.00375	0.15308	0.26754	0.74086	0.02855
454	0.00391	0.14656	0.26801	0.74824	0.02756
455	0.00362	0.14046	0.26912	0.75524	0.02658
456	0.00353	0.13394	0.26947	0.7596	0.02614
457	0.00346	0.1288	0.2705	0.7663	0.02526
458	0.00349	0.12334	0.27096	0.77316	0.02442
459	0.00345	0.11775	0.27092	0.7784	0.02379
460	0.00338	0.1128	0.27171	0.78295	0.02317
461	0.00331	0.10752	0.27105	0.78833	0.02246
462	0.00331	0.10243	0.27145	0.79529	0.02201
463	0.00326	0.09949	0.27251	0.80127	0.02108
464	0.00324	0.09619	0.27384	0.80615	0.02074
465	0.00325	0.09234	0.27371	0.81042	0.02032
466	0.0032	0.08769	0.2718	0.81362	0.01979
467	0.00334	0.0841	0.2727	0.8194	0.01928
468	0.0032	0.08152	0.27246	0.82466	0.0188
469	0.00328	0.07727	0.27161	0.82701	0.01851
470	0.00297	0.07401	0.27126	0.83282	0.01792
471	0.00299	0.07198	0.27105	0.83762	0.01734
472	0.00299	0.07009	0.2716	0.84076	0.01703
473	0.00296	0.06785	0.27104	0.84331	0.01648
474	0.00327	0.06486	0.27043	0.84752	0.01604
475	0.00291	0.06281	0.26976	0.85059	0.0156
476	0.00279	0.06046	0.26835	0.85358	0.01528
477	0.00292	0.05844	0.26905	0.85588	0.01511
478	0.0029	0.05594	0.26749	0.85745	0.01439
479	0.00279	0.05428	0.26762	0.85994	0.01406
480	0.00266	0.05282	0.26702	0.86162	0.01391
481	0.00284	0.0512	0.26667	0.86244	0.01351
482	0.00289	0.04911	0.26534	0.86437	0.01319
483	0.0028	0.04777	0.26598	0.86542	0.01325
484	0.0028	0.04688	0.26796	0.86717	0.01305
485	0.00274	0.04975	0.2723	0.86879	0.01227
486	0.00289	0.0477	0.263	0.86868	0.01069
487	0.00311	0.03809	0.26641	0.86171	0.01189
488	0.00261	0.03934	0.26511	0.86753	0.01169
489	0.00258	0.03945	0.26686	0.86889	0.01205
490	0.00272	0.03798	0.26712	0.8693	0.01205
491	0.00253	0.03617	0.26639	0.86903	0.01165
492	0.00252	0.0358	0.26716	0.86821	0.01166
493	0.00262	0.03485	0.2676	0.86773	0.01152
494	0.00249	0.03355	0.26769	0.86944	0.01144
495	0.00238	0.03214	0.26825	0.86889	0.01131
496	0.00256	0.03253	0.26828	0.86768	0.01123
497	0.00244	0.03023	0.26754	0.86557	0.01122
498	0.00252	0.03047	0.26887	0.86588	0.01111
499	0.0025	0.02937	0.26744	0.86614	0.01095
500	0.00239	0.02801	0.26744	0.86433	0.01077
501	0.00246	0.02786	0.26724	0.86416	0.01069
502	0.00241	0.02742	0.26633	0.86361	0.01065
503	0.00239	0.02643	0.265	0.86181	0.01072
504	0.00233	0.02585	0.26403	0.86008	0.01055
505	0.00227	0.02526	0.26312	0.85984	0.01062
506	0.00221	0.02439	0.26063	0.85751	0.01022
507	0.00255	0.02395	0.25978	0.85622	0.0105
508	0.00234	0.02369	0.25715	0.85605	0.01027
509	0.00243	0.02307	0.25528	0.85198	0.01013
510	0.00237	0.02321	0.25297	0.84924	0.01018
511	0.00218	0.02255	0.24954	0.84639	0.01018
512	0.00227	0.02193	0.24702	0.84212	0.01021
513	0.00213	0.02172	0.24353	0.83914	0.01009
514	0.00215	0.0213	0.23997	0.83407	0.01007
515	0.00219	0.02091	0.23637	0.82927	0.0099
516	0.00206	0.02087	0.23234	0.82518	0.00986
517	0.00215	0.02059	0.22814	0.81917	0.00993
518	0.00197	0.02053	0.22421	0.81229	0.00988
519	0.00195	0.02018	0.21954	0.80531	0.00974
520	0.00199	0.01957	0.2148	0.79901	0.00969
521	0.002	0.01962	0.20973	0.79171	0.00973
522	0.00194	0.0194	0.20564	0.78219	0.0097
523	0.0019	0.01921	0.20061	0.77391	0.00969
524	0.0019	0.01894	0.19546	0.76379	0.00958
525	0.00185	0.01906	0.1911	0.75288	0.00949
526	0.00178	0.01888	0.18621	0.7424	0.00947
527	0.00176	0.01862	0.18131	0.73018	0.00932
528	0.00191	0.01846	0.17651	0.71866	0.00934
529	0.00183	0.01842	0.17203	0.70653	0.00928
530	0.00175	0.01806	0.16764	0.69331	0.00939
531	0.00174	0.01803	0.16321	0.68045	0.0093
532	0.00164	0.01778	0.15887	0.66675	0.00915
533	0.0018	0.01805	0.15478	0.65188	0.00908
534	0.00175	0.01758	0.15053	0.63789	0.00892
535	0.00157	0.01757	0.1466	0.6232	0.00891
536	0.0016	0.01698	0.14268	0.60886	0.0089
537	0.00148	0.01727	0.1395	0.59402	0.00896
538	0.00138	0.01757	0.13614	0.57827	0.00891
539	0.00152	0.01719	0.13246	0.56261	0.00875
540	0.00147	0.01682	0.12923	0.54797	0.00879
541	0.00145	0.01686	0.12637	0.53349	0.00858
542	0.00141	0.01652	0.12302	0.51836	0.0086
543	0.00138	0.01644	0.12016	0.50363	0.00857
544	0.0014	0.01632	0.11741	0.48924	0.0085
545	0.00128	0.01597	0.11431	0.4751	0.00847
546	0.00137	0.01586	0.11206	0.46178	0.00854
547	0.00131	0.0165	0.11003	0.44771	0.00848
548	0.0013	0.01622	0.10719	0.43485	0.00853
549	0.00131	0.01554	0.10482	0.42251	0.0084
550	0.00123	0.01536	0.10238	0.41045	0.00832
551	0.0013	0.01542	0.10033	0.39883	0.00833
552	0.00125	0.01554	0.09845	0.38747	0.00833
553	0.00123	0.01513	0.09613	0.37631	0.00819
554	0.00121	0.01495	0.09427	0.36611	0.00819
555	0.00113	0.01517	0.09256	0.3558	0.00826
556	0.00115	0.01486	0.09047	0.34596	0.00817
557	0.0011	0.01467	0.08876	0.33702	0.0081
558	0.00126	0.0144	0.08667	0.32822	0.00804
559	0.00104	0.01453	0.08548	0.31976	0.00802
560	0.0011	0.0147	0.08375	0.31172	0.00792
561	0.00114	0.01431	0.08179	0.30366	0.00793
562	0.00104	0.01406	0.08036	0.29596	0.00788
563	0.00107	0.01396	0.07884	0.28886	0.00777
564	0.00105	0.01402	0.07746	0.28212	0.00773
565	0.00104	0.01355	0.07583	0.27545	0.00761
566	0.00106	0.01357	0.07464	0.26879	0.00744
567	0.000990761	0.0139	0.07319	0.26242	0.00739
568	0.00102	0.01396	0.07181	0.25634	0.00718
569	0.00108	0.0146	0.07093	0.25063	0.00693
570	0.00112	0.01393	0.0688	0.2446	0.00676
571	0.00109	0.01478	0.06816	0.23953	0.00674
572	0.000990761	0.01368	0.06564	0.23409	0.00674
573	0.00109	0.01457	0.06647	0.22951	0.00641
574	0.00103	0.0143	0.06375	0.22434	0.00632
575	0.00102	0.0144	0.06338	0.21949	0.00689
576	0.00105	0.01428	0.06264	0.21544	0.00682
577	0.00107	0.01553	0.06157	0.21146	0.0061
578	0.000987064	0.01379	0.0593	0.20615	0.0064
579	0.000984106	0.0138	0.05931	0.20284	0.00643
580	0.000964513	0.01329	0.05724	0.19899	0.00628
581	0.00103	0.01671	0.05894	0.19606	0.00589
582	0.000982628	0.01209	0.05319	0.19027	0.00581
583	0.001	0.01068	0.05343	0.18779	0.00578
584	0.000862849	0.01381	0.05516	0.18552	0.00603
585	0.000828099	0.01405	0.05342	0.18142	0.0064
586	0.000871352	0.01184	0.05156	0.17795	0.00601
587	0.000857304	0.01244	0.05145	0.17549	0.0058
588	0.000811463	0.01214	0.04956	0.17214	0.00596
589	0.000751204	0.01156	0.04965	0.16942	0.00608
590	0.000744919	0.01151	0.04887	0.16682	0.00614
591	0.000716083	0.0116	0.04835	0.16417	0.00624
592	0.00086174	0.01274	0.04966	0.16185	0.00627
593	0.000670982	0.01241	0.0463	0.15852	0.00617
594	0.000784845	0.0113	0.04606	0.1558	0.00616
595	0.000720889	0.01243	0.04562	0.15377	0.00602
596	0.000700926	0.01099	0.04461	0.15096	0.00612
597	0.000704253	0.01176	0.04475	0.14924	0.00634
598	0.000709429	0.01244	0.04433	0.14698	0.00623
599	0.00075527	0.01189	0.04352	0.14426	0.00612
600	0.000691314	0.01171	0.04284	0.14209	0.00624
601	0.000677636	0.01168	0.04196	0.14007	0.00611
602	0.000751204	0.01116	0.04136	0.13799	0.00594
603	0.000701666	0.0118	0.04073	0.13585	0.00575
604	0.000568948	0.01071	0.03947	0.13384	0.006
605	0.00064917	0.01141	0.04018	0.13205	0.00605
606	0.000662109	0.01135	0.03886	0.1301	0.006
607	0.000702775	0.0115	0.03911	0.12829	0.0061
608	0.000644364	0.0108	0.03785	0.1266	0.00607
609	0.000600002	0.01111	0.03818	0.12499	0.00609
610	0.000641037	0.01073	0.03698	0.12305	0.00602
611	0.000650279	0.0107	0.03641	0.12115	0.00595
612	0.00062514	0.01045	0.03599	0.11957	0.00593
613	0.000617747	0.01073	0.03555	0.11799	0.00597
614	0.000616638	0.0109	0.03517	0.11624	0.00591
615	0.00064991	0.01077	0.03487	0.11468	0.00613
616	0.000600371	0.0104	0.03403	0.11335	0.00619
617	0.00060222	0.01046	0.0337	0.11208	0.00587
618	0.000638819	0.01016	0.03296	0.11047	0.00583
619	0.000595566	0.0105	0.03323	0.10937	0.00599
620	0.000555639	0.01039	0.03181	0.10785	0.0058
621	0.00066137	0.0107	0.03225	0.1068	0.00587
622	0.000527173	0.01116	0.03186	0.10581	0.00578
623	0.000458781	0.01146	0.03098	0.10465	0.00566
624	0.000478744	0.01108	0.03085	0.1037	0.00569
625	0.000466915	0.01063	0.03	0.1022	0.00577
626	0.000561924	0.01057	0.03017	0.10088	0.00596
627	0.000564882	0.01027	0.02967	0.0995	0.00617
628	0.000598153	0.009	0.02874	0.09791	0.00597
629	0.000650279	0.00936	0.02878	0.09617	0.00596
630	0.00062551	0.00933	0.02825	0.09489	0.00595
631	0.000686878	0.00927	0.02765	0.09441	0.0058
632	0.000651388	0.00965	0.02703	0.09384	0.00532
633	0.000469872	0.01044	0.0271	0.09281	0.00543
634	0.000535307	0.0106	0.02699	0.09179	0.00562
635	0.000418116	0.0101	0.02667	0.09082	0.00577
636	0.000486138	0.0095	0.02618	0.0894	0.00585
637	0.000526434	0.00929	0.02605	0.08772	0.00598
638	0.000446951	0.00962	0.02572	0.08663	0.0058
639	0.000516083	0.00943	0.02446	0.08644	0.00533
640	0.000531979	0.00945	0.02432	0.08535	0.00532
641	0.000445473	0.01011	0.02468	0.08463	0.00564
642	0.000504992	0.00954	0.02383	0.08351	0.00563
643	0.000534567	0.00955	0.02358	0.08289	0.0054
644	0.000447691	0.00947	0.02326	0.08183	0.00542
645	0.000455454	0.0101	0.02321	0.08111	0.00546
646	0.000408134	0.01004	0.02285	0.08055	0.00535
647	0.00024769	0.01044	0.02243	0.08023	0.00518
648	0.000397044	0.01008	0.02237	0.07933	0.00537
649	0.000415158	0.00927	0.02227	0.07737	0.00574
650	0.000496489	0.00816	0.02165	0.0758	0.00583
651	0.000585584	0.00814	0.02118	0.07534	0.00568
652	0.000552312	0.00841	0.02029	0.07481	0.00519
653	0.000607396	0.00913	0.02005	0.07501	0.00483
654	0.000531979	0.00906	0.01941	0.07441	0.00534
655	0.000910908	0.01387	0.02484	0.0737	0.00286
656	0.000812941	0.01272	0.01285	0.06833	0
657	0	0	0.00259	0.06976	0.00309
658	0.000454715	0.0074	0.01883	0.07262	0.00349
659	0.000368578	0.0094	0.0186	0.07117	0.00524
660	0.000446951	0.00922	0.0186	0.07131	0.00506
661	0.000368578	0.00931	0.0182	0.07028	0.00506
662	0.000540852	0.00916	0.01771	0.06957	0.00488
663	0.000462478	0.00954	0.01778	0.06927	0.00498
664	0.000406286	0.00952	0.01788	0.06878	0.00505
665	0.000440297	0.00958	0.01764	0.06828	0.00504
666	0.000442145	0.0093	0.01695	0.06773	0.00488
667	0.000397044	0.00904	0.01644	0.06732	0.00479
668	0.000421073	0.00924	0.01636	0.06688	0.00476
669	0.000309428	0.00975	0.0165	0.06665	0.00509
670	0.000357118	0.00964	0.0163	0.06563	0.0049
671	0.000399631	0.00965	0.01622	0.0656	0.00495
672	0.000385214	0.00953	0.01555	0.06486	0.00462
673	0.000289465	0.00891	0.01474	0.06457	0.00455
674	0.000292792	0.00914	0.0148	0.06453	0.00458
675	0.000347506	0.00948	0.01502	0.06395	0.00476
676	0.000417746	0.00992	0.01527	0.06353	0.00482
677	0.000372275	0.00979	0.01529	0.06346	0.00489
678	0.000304992	0.00966	0.01453	0.06274	0.00465
679	0.000339003	0.00941	0.0141	0.06269	0.00452
680	0.000307579	0.0092	0.01355	0.06238	0.00435
681	0.000361554	0.00914	0.01333	0.06205	0.00438
682	0.000292422	0.00938	0.01336	0.06165	0.00444
683	0.00029538	0.00964	0.01347	0.06133	0.00457
684	0.000335306	0.01012	0.01394	0.06102	0.00464
685	0.000363032	0.01035	0.01401	0.06061	0.00479
686	0.000313494	0.01006	0.0133	0.06042	0.00469
687	0.000331239	0.00969	0.01296	0.0602	0.00448
688	0.000296119	0.00944	0.01229	0.06007	0.00434
689	0.000348245	0.00929	0.012	0.05995	0.00418
690	0.000346766	0.00935	0.01179	0.05963	0.00413
691	0.000301664	0.00953	0.01174	0.05931	0.00414
692	0.000297598	0.00963	0.01162	0.05899	0.00424
693	0.000293531	0.00974	0.01157	0.05891	0.00426
694	0.000286138	0.00977	0.01149	0.05867	0.00438
695	0.000305361	0.01014	0.01172	0.05843	0.0044
696	0.000287986	0.01009	0.01168	0.0582	0.00449
697	0.000277265	0.01053	0.01213	0.05803	0.00449
698	0.000277635	0.01024	0.01125	0.05777	0.00454
699	0.000265065	0.01012	0.01127	0.05783	0.00435
700	0.00026026	0.01007	0.011	0.05761	0.00428
701	0.000313494	0.00998	0.01074	0.05765	0.00423
702	0.000312016	0.01011	0.01054	0.05746	0.00412
703	0.000263217	0.01	0.0102	0.05735	0.00414
704	0.000297228	0.00993	0.00998	0.0571	0.00408
705	0.000291313	0.00984	0.00958	0.05714	0.00399
706	0.000244363	0.0099	0.00964	0.05699	0.00399
707	0.000290944	0.0102	0.00961	0.05664	0.00396
708	0.000260629	0.0099	0.00905	0.05664	0.00401
709	0.000296859	0.00993	0.00893	0.05672	0.00397
710	0.000287616	0.00994	0.00892	0.05642	0.00392
711	0.000264326	0.01001	0.00881	0.05659	0.00391
712	0.000285029	0.01002	0.00861	0.05655	0.00395
713	0.000232903	0.01021	0.00884	0.05652	0.00395
714	0.00028355	0.01021	0.00851	0.05615	0.00388
715	0.000274308	0.01024	0.00847	0.05627	0.00392
716	0.00025952	0.01026	0.00834	0.05648	0.00394
717	0.000273938	0.0103	0.00835	0.05635	0.00389
718	0.000338263	0.01051	0.00839	0.05612	0.00393
719	0.000320888	0.01062	0.00835	0.05599	0.00396
720	0.000326433	0.01053	0.00806	0.05612	0.00401
721	0.000325694	0.01049	0.00808	0.0562	0.0039
722	0.000354899	0.01067	0.008	0.05596	0.00398
723	0.00029538	0.01068	0.00792	0.05614	0.00397
724	0.000293162	0.01073	0.00782	0.05608	0.00399
725	0.000364881	0.01089	0.00788	0.05608	0.00401
726	0.000268023	0.01083	0.0077	0.05615	0.00404
727	0.00031904	0.01089	0.00754	0.05622	0.00396
728	0.000395195	0.01078	0.00733	0.05625	0.00391
729	0.000234751	0.01076	0.00713	0.05627	0.00384
730	0.000329391	0.01079	0.00703	0.05638	0.00377
731	0.000320519	0.01091	0.00676	0.05642	0.00376
732	0.000300186	0.0108	0.00635	0.05638	0.00372
733	0.000363772	0.01084	0.00637	0.05672	0.00363
734	0.000304252	0.01097	0.00632	0.05665	0.00365
735	0.0003305	0.01113	0.00626	0.0569	0.00369
736	0.00028281	0.01132	0.00635	0.05697	0.00382
737	0.000325324	0.0116	0.00648	0.05715	0.0039
738	0.000370057	0.01168	0.00661	0.05719	0.00401
739	0.000415528	0.01205	0.00703	0.05708	0.00408
740	0.000405546	0.01201	0.00667	0.05729	0.00407
741	0.000367469	0.01178	0.00617	0.05755	0.00396
742	0.000378929	0.01151	0.00583	0.05756	0.00373
743	0.000420334	0.01125	0.00524	0.05761	0.0036
744	0.000357857	0.01104	0.00493	0.05816	0.00343
745	0.000463587	0.01122	0.00469	0.05818	0.00337
746	0.00043623	0.01157	0.00499	0.05843	0.00352
747	0.000329761	0.01196	0.00526	0.05831	0.00366
748	0.000370426	0.01244	0.00567	0.05847	0.00392
749	0.000348245	0.01251	0.00578	0.05855	0.00394
750	0.000395565	0.01242	0.00552	0.05842	0.00374
751	0.000348984	0.01211	0.00451	0.05876	0.00363
752	0.000372644	0.01163	0.00392	0.05884	0.00335
753	0.000391498	0.01159	0.00364	0.05903	0.00323
754	0.000363772	0.01189	0.00379	0.0591	0.00326
755	0.000398153	0.01224	0.00406	0.05942	0.00342
756	0.000397783	0.01293	0.00487	0.05942	0.00373
757	0.000352312	0.01337	0.00512	0.05943	0.0039
758	0.000266914	0.01299	0.00422	0.05942	0.00378
759	0.000255823	0.01227	0.00338	0.05967	0.00338
760	0.000314234	0.01191	0.00269	0.05985	0.00303
761	0.000268762	0.01221	0.00264	0.06017	0.00312
762	0.000244733	0.01257	0.00318	0.06053	0.00341
763	0.000308689	0.0131	0.00407	0.06034	0.00363
764	0.000256193	0.01339	0.00415	0.06053	0.00375
765	0.000234751	0.0127	0.00305	0.06071	0.00339
766	0.000197782	0.01203	0.00173	0.06106	0.00304
767	0.00027172	0.01197	0.00194	0.06138	0.00288
768	0.000244363	0.01269	0.00301	0.06139	0.00317
769	0.000229576	0.01329	0.00324	0.06135	0.00349
770	0.000242515	0.01315	0.00303	0.06156	0.00352
771	0.000185952	0.01249	0.00211	0.06164	0.00309
772	0.000139742	0.01208	0.00125	0.06217	0.00278
773	0.000228466	0.01204	0.00146	0.0621	0.00271
774	0.000232903	0.01286	0.00237	0.06251	0.00323
775	0.000207764	0.01308	0.00276	0.0626	0.00347
776	0.000228836	0.01284	0.00227	0.06282	0.00317
777	0.00013013	0.01217	0.00133	0.06296	0.00279
778	0.000203328	0.01213	0.00118	0.06307	0.00272
779	0.000210722	0.01283	0.00195	0.06306	0.00298
780	0.000219594	0.01328	0.00224	0.06334	0.00335
781	0.000126063	0.01285	0.00195	0.06331	0.00319
782	0.000170795	0.0124	0.00079721	0.06363	0.00277
783	0.000130869	0.01232	0.001	0.06382	0.0027
784	0.000197043	0.01276	0.00156	0.06403	0.00303
785	0.000183734	0.01313	0.00188	0.06416	0.00315
786	8.17008e-05	0.0127	0.00114	0.06423	0.00299
787	0.000186692	0.01228	0.000613936	0.06453	0.00263
788	0.000129021	0.01257	0.00103	0.06471	0.0027
789	0.000116082	0.01322	0.00168	0.06485	0.0031
790	0.000112754	0.01298	0.00111	0.06522	0.00305
791	0.000152681	0.01247	0.000594581	0.06534	0.0027
792	0.000130499	0.01243	0.00051111	0.06558	0.00264
793	0.00015305	0.01307	0.0012	0.06595	0.00303
794	0.000151941	0.01307	0.00125	0.06542	0.00299
795	8.28099e-05	0.0128	0.000188717	0.06619	0.0027
796	7.28283e-05	0.01271	0.00024255	0.06652	0.0027
797	0.000104991	0.01283	0.000759103	0.06642	0.00285
798	0.000148614	0.01301	0.000645994	0.06687	0.0029
799	6.50649e-05	0.0127	7.0769e-05	0.06717	0.00273
800	0.000197413	0.01252	0	0.06722	0.00257

## Sheet: Figure 3a 
Wavelength (nm)	Caculated line	Wavelength (nm)	Caculated	Wavelength (nm)	Experiment
528.605	0	300	0	300	0.53379
528.605	0.73938	300.2	2.35946e-06	301	0.55151
528.605	0	300.4	4.81903e-06	302	0.56945
512.925	0	300.6	7.38255e-06	303	0.58759
512.925	0.01329	300.8	1.00539e-05	304	0.6081
512.925	0	301	1.28372e-05	305	0.62972
511.064	0	301.2	1.57366e-05	306	0.65215
511.064	0.01707	301.4	1.87564e-05	307	0.67692
511.064	0	301.601	2.19012e-05	308	0.70114
493.411	0	301.801	2.51755e-05	309	0.73015
493.411	0	302.001	2.85839e-05	310	0.7556
493.411	0	302.201	3.21316e-05	311	0.78648
458.844	0	302.401	3.58234e-05	312	0.81554
458.844	0.07311	302.601	3.96647e-05	313	0.84638
458.844	0	302.801	4.36608e-05	314	0.87558
455.188	0	303.001	4.78172e-05	315	0.90149
455.188	0.09493	303.201	5.21397e-05	316	0.92596
455.188	0	303.401	5.66341e-05	317	0.94642
452.118	0	303.601	6.13065e-05	318	0.96287
452.118	0.0032	303.801	6.61631e-05	319	0.97598
452.118	0	304.001	7.12104e-05	320	0.98523
436.195	0	304.201	7.6455e-05	321	0.98994
436.195	0.34707	304.401	8.19037e-05	322	0.9945
436.195	0	304.602	8.75635e-05	323	0.9975
431.79	0	304.802	9.34417e-05	324	1
431.79	0.000133333	305.002	9.95456e-05	325	0.99815
431.79	0	305.202	0.000105883	326	0.99054
430.8	0	305.402	0.000112462	327	0.98092
430.8	8.88889e-05	305.602	0.00011929	328	0.96507
430.8	0	305.802	0.000126376	329	0.94371
428.952	0	306.002	0.000133728	330	0.9134
428.952	0.00893	306.202	0.000141355	331	0.86946
428.952	0	306.402	0.000149266	332	0.80648
416.166	0	306.602	0.000157471	333	0.72862
416.166	0.03311	306.802	0.000165978	334	0.64523
416.166	0	307.002	0.000174798	335	0.56618
414.982	0	307.202	0.000183941	336	0.49966
414.982	0.0288	307.402	0.000193417	337	0.44445
414.982	0	307.603	0.000203237	338	0.4002
411.47	0	307.803	0.000213411	339	0.3659
411.47	0.12373	308.003	0.000223952	340	0.33775
411.47	0	308.203	0.000234869	341	0.31533
404.543	0	308.403	0.000246175	342	0.29785
404.543	0.07258	308.603	0.000257883	343	0.28308
404.543	0	308.803	0.000270004	344	0.27159
401.594	0	309.003	0.000282551	345	0.26272
401.594	0.11427	309.203	0.000295537	346	0.25523
401.594	0	309.403	0.000308976	347	0.24925
400.738	0	309.603	0.000322881	348	0.24446
400.738	0	309.803	0.000337266	349	0.24036
400.738	0	310.003	0.000352146	350	0.23746
400.078	0	310.203	0.000367535	351	0.2348
400.078	0.00169	310.403	0.000383448	352	0.23296
400.078	0	310.604	0.000399901	353	0.232
399.897	0	310.804	0.00041691	354	0.23142
399.897	0	311.004	0.00043449	355	0.23056
399.897	0	311.204	0.000452659	356	0.2306
395.181	0	311.404	0.000471433	357	0.23003
395.181	0	311.604	0.000490829	358	0.23069
395.181	0	311.804	0.000510866	359	0.23163
		312.004	0.000531561	360	0.23229
		312.204	0.000552933	361	0.23266
		312.404	0.000575001	362	0.23347
		312.604	0.000597785	363	0.23417
		312.804	0.000621304	364	0.2354
		313.004	0.000645578	365	0.23638
		313.204	0.000670628	366	0.23711
		313.404	0.000696476	367	0.23884
		313.605	0.000723143	368	0.23995
		313.805	0.00075065	369	0.24156
		314.005	0.000779021	370	0.24318
		314.205	0.000808279	371	0.24436
		314.405	0.000838447	372	0.24526
		314.605	0.000869549	373	0.24641
		314.805	0.00090161	374	0.24702
		315.005	0.000934655	375	0.24798
		315.205	0.000968708	376	0.24915
		315.405	0.001	377	0.25004
		315.605	0.00104	378	0.25104
		315.805	0.00108	379	0.25195
		316.005	0.00112	380	0.25149
		316.205	0.00116	381	0.25192
		316.405	0.0012	382	0.25584
		316.606	0.00124	383	0.25472
		316.806	0.00128	384	0.25542
		317.006	0.00133	385	0.25544
		317.206	0.00137	386	0.25619
		317.406	0.00142	387	0.25654
		317.606	0.00147	388	0.25633
		317.806	0.00152	389	0.2551
		318.006	0.00157	390	0.25613
		318.206	0.00162	391	0.25633
		318.406	0.00167	392	0.25817
		318.606	0.00173	393	0.25617
		318.806	0.00179	394	0.25579
		319.006	0.00185	395	0.2557
		319.206	0.00191	396	0.25655
		319.406	0.00197	397	0.25715
		319.607	0.00203	398	0.25749
		319.807	0.0021	399	0.25547
		320.007	0.00216	400	0.25566
		320.207	0.00223	401	0.25575
		320.407	0.0023	402	0.25612
		320.607	0.00238	403	0.25571
		320.807	0.00245	404	0.25729
		321.007	0.00253	405	0.25781
		321.207	0.00261	406	0.25592
		321.407	0.00269	407	0.25611
		321.607	0.00277	408	0.25674
		321.807	0.00286	409	0.25696
		322.007	0.00295	410	0.25644
		322.207	0.00304	411	0.25659
		322.407	0.00313	412	0.25767
		322.608	0.00322	413	0.25712
		322.808	0.00332	414	0.25669
		323.008	0.00342	415	0.25619
		323.208	0.00352	416	0.25712
		323.408	0.00362	417	0.25704
		323.608	0.00373	418	0.25717
		323.808	0.00384	419	0.25773
		324.008	0.00395	420	0.25862
		324.208	0.00407	421	0.25983
		324.408	0.00419	422	0.2587
		324.608	0.00431	423	0.25871
		324.808	0.00443	424	0.25747
		325.008	0.00456	425	0.25788
		325.208	0.00469	426	0.25918
		325.408	0.00482	427	0.25957
		325.609	0.00496	428	0.25897
		325.809	0.0051	429	0.26213
		326.009	0.00524	430	0.26165
		326.209	0.00538	431	0.25966
		326.409	0.00553	432	0.25968
		326.609	0.00569	433	0.26333
		326.809	0.00584	434	0.25936
		327.009	0.006	435	0.26055
		327.209	0.00617	436	0.26176
		327.409	0.00633	437	0.2613
		327.609	0.00651	438	0.26284
		327.809	0.00668	439	0.2616
		328.009	0.00686	440	0.2631
		328.209	0.00704	441	0.26371
		328.409	0.00723	442	0.26173
		328.61	0.00742	443	0.26355
		328.81	0.00761	444	0.26322
		329.01	0.00781	445	0.26384
		329.21	0.00802	446	0.26378
		329.41	0.00823	447	0.26417
		329.61	0.00844	448	0.26507
		329.81	0.00866	449	0.26562
		330.01	0.00888	450	0.26594
		330.21	0.0091	451	0.26655
		330.41	0.00934	452	0.26662
		330.61	0.00957	453	0.26754
		330.81	0.00981	454	0.26801
		331.01	0.01006	455	0.26912
		331.21	0.01031	456	0.26947
		331.41	0.01057	457	0.2705
		331.611	0.01083	458	0.27096
		331.811	0.0111	459	0.27092
		332.011	0.01137	460	0.27171
		332.211	0.01164	461	0.27105
		332.411	0.01193	462	0.27145
		332.611	0.01222	463	0.27251
		332.811	0.01251	464	0.27384
		333.011	0.01281	465	0.27371
		333.211	0.01312	466	0.2718
		333.411	0.01343	467	0.2727
		333.611	0.01375	468	0.27246
		333.811	0.01407	469	0.27161
		334.011	0.0144	470	0.27126
		334.211	0.01474	471	0.27105
		334.411	0.01508	472	0.2716
		334.612	0.01543	473	0.27104
		334.812	0.01579	474	0.27043
		335.012	0.01615	475	0.26976
		335.212	0.01652	476	0.26835
		335.412	0.0169	477	0.26905
		335.612	0.01728	478	0.26749
		335.812	0.01767	479	0.26762
		336.012	0.01807	480	0.26702
		336.212	0.01847	481	0.26667
		336.412	0.01889	482	0.26534
		336.612	0.0193	483	0.26598
		336.812	0.01973	484	0.26796
		337.012	0.02016	485	0.2723
		337.212	0.02061	486	0.263
		337.412	0.02106	487	0.26641
		337.613	0.02151	488	0.26511
		337.813	0.02198	489	0.26686
		338.013	0.02245	490	0.26712
		338.213	0.02293	491	0.26639
		338.413	0.02342	492	0.26716
		338.613	0.02392	493	0.2676
		338.813	0.02442	494	0.26769
		339.013	0.02494	495	0.26825
		339.213	0.02546	496	0.26828
		339.413	0.02599	497	0.26754
		339.613	0.02653	498	0.26887
		339.813	0.02708	499	0.26744
		340.013	0.02764	500	0.26744
		340.213	0.0282	501	0.26724
		340.413	0.02878	502	0.26633
		340.614	0.02936	503	0.265
		340.814	0.02996	504	0.26403
		341.014	0.03056	505	0.26312
		341.214	0.03117	506	0.26063
		341.414	0.03179	507	0.25978
		341.614	0.03243	508	0.25715
		341.814	0.03307	509	0.25528
		342.014	0.03372	510	0.25297
		342.214	0.03438	511	0.24954
		342.414	0.03505	512	0.24702
		342.614	0.03573	513	0.24353
		342.814	0.03642	514	0.23997
		343.014	0.03712	515	0.23637
		343.214	0.03784	516	0.23234
		343.414	0.03856	517	0.22814
		343.615	0.03929	518	0.22421
		343.815	0.04003	519	0.21954
		344.015	0.04079	520	0.2148
		344.215	0.04155	521	0.20973
		344.415	0.04233	522	0.20564
		344.615	0.04311	523	0.20061
		344.815	0.04391	524	0.19546
		345.015	0.04472	525	0.1911
		345.215	0.04554	526	0.18621
		345.415	0.04637	527	0.18131
		345.615	0.04721	528	0.17651
		345.815	0.04806	529	0.17203
		346.015	0.04893	530	0.16764
		346.215	0.0498	531	0.16321
		346.415	0.05069	532	0.15887
		346.616	0.05159	533	0.15478
		346.816	0.0525	534	0.15053
		347.016	0.05343	535	0.1466
		347.216	0.05436	536	0.14268
		347.416	0.05531	537	0.1395
		347.616	0.05627	538	0.13614
		347.816	0.05724	539	0.13246
		348.016	0.05823	540	0.12923
		348.216	0.05922	541	0.12637
		348.416	0.06023	542	0.12302
		348.616	0.06125	543	0.12016
		348.816	0.06229	544	0.11741
		349.016	0.06333	545	0.11431
		349.216	0.06439	546	0.11206
		349.416	0.06546	547	0.11003
		349.617	0.06655	548	0.10719
		349.817	0.06765	549	0.10482
		350.017	0.06876	550	0.10238
		350.217	0.06988	551	0.10033
		350.417	0.07102	552	0.09845
		350.617	0.07217	553	0.09613
		350.817	0.07333	554	0.09427
		351.017	0.07451	555	0.09256
		351.217	0.0757	556	0.09047
		351.417	0.0769	557	0.08876
		351.617	0.07812	558	0.08667
		351.817	0.07935	559	0.08548
		352.017	0.08059	560	0.08375
		352.217	0.08185	561	0.08179
		352.417	0.08312	562	0.08036
		352.618	0.0844	563	0.07884
		352.818	0.0857	564	0.07746
		353.018	0.08701	565	0.07583
		353.218	0.08834	566	0.07464
		353.418	0.08968	567	0.07319
		353.618	0.09103	568	0.07181
		353.818	0.0924	569	0.07093
		354.018	0.09378	570	0.0688
		354.218	0.09517	571	0.06816
		354.418	0.09658	572	0.06564
		354.618	0.098	573	0.06647
		354.818	0.09944	574	0.06375
		355.018	0.10089	575	0.06338
		355.218	0.10236	576	0.06264
		355.418	0.10384	577	0.06157
		355.619	0.10533	578	0.0593
		355.819	0.10684	579	0.05931
		356.019	0.10837	580	0.05724
		356.219	0.1099	581	0.05894
		356.419	0.11145	582	0.05319
		356.619	0.11302	583	0.05343
		356.819	0.1146	584	0.05516
		357.019	0.1162	585	0.05342
		357.219	0.1178	586	0.05156
		357.419	0.11943	587	0.05145
		357.619	0.12107	588	0.04956
		357.819	0.12272	589	0.04965
		358.019	0.12438	590	0.04887
		358.219	0.12607	591	0.04835
		358.419	0.12776	592	0.04966
		358.62	0.12947	593	0.0463
		358.82	0.1312	594	0.04606
		359.02	0.13293	595	0.04562
		359.22	0.13469	596	0.04461
		359.42	0.13646	597	0.04475
		359.62	0.13824	598	0.04433
		359.82	0.14004	599	0.04352
		360.02	0.14185	600	0.04284
		360.22	0.14367	601	0.04196
		360.42	0.14551	602	0.04136
		360.62	0.14737	603	0.04073
		360.82	0.14924	604	0.03947
		361.02	0.15112	605	0.04018
		361.22	0.15302	606	0.03886
		361.42	0.15493	607	0.03911
		361.621	0.15685	608	0.03785
		361.821	0.15879	609	0.03818
		362.021	0.16075	610	0.03698
		362.221	0.16272	611	0.03641
		362.421	0.1647	612	0.03599
		362.621	0.1667	613	0.03555
		362.821	0.16871	614	0.03517
		363.021	0.17073	615	0.03487
		363.221	0.17277	616	0.03403
		363.421	0.17483	617	0.0337
		363.621	0.17689	618	0.03296
		363.821	0.17897	619	0.03323
		364.021	0.18107	620	0.03181
		364.221	0.18318	621	0.03225
		364.421	0.1853	622	0.03186
		364.622	0.18744	623	0.03098
		364.822	0.18958	624	0.03085
		365.022	0.19175	625	0.03
		365.222	0.19393	626	0.03017
		365.422	0.19612	627	0.02967
		365.622	0.19832	628	0.02874
		365.822	0.20054	629	0.02878
		366.022	0.20277	630	0.02825
		366.222	0.20501	631	0.02765
		366.422	0.20727	632	0.02703
		366.622	0.20954	633	0.0271
		366.822	0.21182	634	0.02699
		367.022	0.21412	635	0.02667
		367.222	0.21643	636	0.02618
		367.422	0.21875	637	0.02605
		367.623	0.22108	638	0.02572
		367.823	0.22343	639	0.02446
		368.023	0.22579	640	0.02432
		368.223	0.22816	641	0.02468
		368.423	0.23054	642	0.02383
		368.623	0.23294	643	0.02358
		368.823	0.23535	644	0.02326
		369.023	0.23777	645	0.02321
		369.223	0.2402	646	0.02285
		369.423	0.24265	647	0.02243
		369.623	0.24511	648	0.02237
		369.823	0.24757	649	0.02227
		370.023	0.25005	650	0.02165
		370.223	0.25255	651	0.02118
		370.423	0.25505	652	0.02029
		370.624	0.25756	653	0.02005
		370.824	0.26009	654	0.01941
		371.024	0.26263	655	0.02484
		371.224	0.26518	656	0.01285
		371.424	0.26773	657	0.00259
		371.624	0.2703	658	0.01883
		371.824	0.27288	659	0.0186
		372.024	0.27548	660	0.0186
		372.224	0.27808	661	0.0182
		372.424	0.28069	662	0.01771
		372.624	0.28331	663	0.01778
		372.824	0.28594	664	0.01788
		373.024	0.28859	665	0.01764
		373.224	0.29124	666	0.01695
		373.424	0.2939	667	0.01644
		373.625	0.29657	668	0.01636
		373.825	0.29925	669	0.0165
		374.025	0.30194	670	0.0163
		374.225	0.30464	671	0.01622
		374.425	0.30735	672	0.01555
		374.625	0.31007	673	0.01474
		374.825	0.3128	674	0.0148
		375.025	0.31553	675	0.01502
		375.225	0.31828	676	0.01527
		375.425	0.32103	677	0.01529
		375.625	0.32379	678	0.01453
		375.825	0.32656	679	0.0141
		376.025	0.32934	680	0.01355
		376.225	0.33212	681	0.01333
		376.425	0.33492	682	0.01336
		376.626	0.33772	683	0.01347
		376.826	0.34052	684	0.01394
		377.026	0.34334	685	0.01401
		377.226	0.34616	686	0.0133
		377.426	0.34899	687	0.01296
		377.626	0.35183	688	0.01229
		377.826	0.35467	689	0.012
		378.026	0.35752	690	0.01179
		378.226	0.36038	691	0.01174
		378.426	0.36324	692	0.01162
		378.626	0.36611	693	0.01157
		378.826	0.36898	694	0.01149
		379.026	0.37187	695	0.01172
		379.226	0.37475	696	0.01168
		379.426	0.37764	697	0.01213
		379.627	0.38054	698	0.01125
		379.827	0.38344	699	0.01127
		380.027	0.38635	700	0.011
		380.227	0.38926	701	0.01074
		380.427	0.39218	702	0.01054
		380.627	0.3951	703	0.0102
		380.827	0.39803	704	0.00998
		381.027	0.40096	705	0.00958
		381.227	0.4039	706	0.00964
		381.427	0.40684	707	0.00961
		381.627	0.40978	708	0.00905
		381.827	0.41273	709	0.00893
		382.027	0.41568	710	0.00892
		382.227	0.41863	711	0.00881
		382.427	0.42159	712	0.00861
		382.628	0.42455	713	0.00884
		382.828	0.42751	714	0.00851
		383.028	0.43047	715	0.00847
		383.228	0.43344	716	0.00834
		383.428	0.43641	717	0.00835
		383.628	0.43938	718	0.00839
		383.828	0.44236	719	0.00835
		384.028	0.44533	720	0.00806
		384.228	0.44831	721	0.00808
		384.428	0.45129	722	0.008
		384.628	0.45427	723	0.00792
		384.828	0.45725	724	0.00782
		385.028	0.46024	725	0.00788
		385.228	0.46322	726	0.0077
		385.428	0.46621	727	0.00754
		385.629	0.46919	728	0.00733
		385.829	0.47218	729	0.00713
		386.029	0.47516	730	0.00703
		386.229	0.47815	731	0.00676
		386.429	0.48114	732	0.00635
		386.629	0.48412	733	0.00637
		386.829	0.48711	734	0.00632
		387.029	0.49009	735	0.00626
		387.229	0.49308	736	0.00635
		387.429	0.49606	737	0.00648
		387.629	0.49904	738	0.00661
		387.829	0.50202	739	0.00703
		388.029	0.505	740	0.00667
		388.229	0.50798	741	0.00617
		388.429	0.51096	742	0.00583
		388.63	0.51393	743	0.00524
		388.83	0.5169	744	0.00493
		389.03	0.51987	745	0.00469
		389.23	0.52284	746	0.00499
		389.43	0.52581	747	0.00526
		389.63	0.52877	748	0.00567
		389.83	0.53173	749	0.00578
		390.03	0.53468	750	0.00552
		390.23	0.53764	751	0.00451
		390.43	0.54059	752	0.00392
		390.63	0.54354	753	0.00364
		390.83	0.54648	754	0.00379
		391.03	0.54942	755	0.00406
		391.23	0.55235	756	0.00487
		391.43	0.55529	757	0.00512
		391.631	0.55821	758	0.00422
		391.831	0.56114	759	0.00338
		392.031	0.56406	760	0.00269
		392.231	0.56697	761	0.00264
		392.431	0.56988	762	0.00318
		392.631	0.57278	763	0.00407
		392.831	0.57568	764	0.00415
		393.031	0.57858	765	0.00305
		393.231	0.58146	766	0.00173
		393.431	0.58435	767	0.00194
		393.631	0.58722	768	0.00301
		393.831	0.5901	769	0.00324
		394.031	0.59296	770	0.00303
		394.231	0.59582	771	0.00211
		394.431	0.59867	772	0.00125
		394.632	0.60152	773	0.00146
		394.832	0.60436	774	0.00237
		395.032	0.60719	775	0.00276
		395.232	0.61002	776	0.00227
		395.432	0.61284	777	0.00133
		395.632	0.61565	778	0.00118
		395.832	0.61846	779	0.00195
		396.032	0.62125	780	0.00224
		396.232	0.62404	781	0.00195
		396.432	0.62683	782	0.00079721
		396.632	0.6296	783	0.001
		396.832	0.63237	784	0.00156
		397.032	0.63513	785	0.00188
		397.232	0.63788	786	0.00114
		397.432	0.64062	787	0.000613936
		397.633	0.64336	788	0.00103
		397.833	0.64608	789	0.00168
		398.033	0.6488	790	0.00111
		398.233	0.65151	791	0.000594581
		398.433	0.65421	792	0.00051111
		398.633	0.6569	793	0.0012
		398.833	0.65958	794	0.00125
		399.033	0.66225	795	0.000188717
		399.233	0.66492	796	0.00024255
		399.433	0.66757	797	0.000759103
		399.633	0.67022	798	0.000645994
		399.833	0.67285	799	7.0769e-05
		400.033	0.67548	800	0
		400.233	0.67809
		400.433	0.6807
		400.634	0.68329
		400.834	0.68588
		401.034	0.68845
		401.234	0.69102
		401.434	0.69357
		401.634	0.69611
		401.834	0.69865
		402.034	0.70117
		402.234	0.70368
		402.434	0.70618
		402.634	0.70867
		402.834	0.71115
		403.034	0.71361
		403.234	0.71607
		403.434	0.71851
		403.635	0.72095
		403.835	0.72337
		404.035	0.72578
		404.235	0.72817
		404.435	0.73056
		404.635	0.73293
		404.835	0.7353
		405.035	0.73765
		405.235	0.73999
		405.435	0.74231
		405.635	0.74463
		405.835	0.74693
		406.035	0.74922
		406.235	0.7515
		406.435	0.75376
		406.636	0.75601
		406.836	0.75825
		407.036	0.76048
		407.236	0.7627
		407.436	0.7649
		407.636	0.76709
		407.836	0.76926
		408.036	0.77143
		408.236	0.77358
		408.436	0.77571
		408.636	0.77784
		408.836	0.77995
		409.036	0.78205
		409.236	0.78413
		409.436	0.78621
		409.637	0.78827
		409.837	0.79031
		410.037	0.79235
		410.237	0.79436
		410.437	0.79637
		410.637	0.79836
		410.837	0.80034
		411.037	0.80231
		411.237	0.80426
		411.437	0.8062
		411.637	0.80813
		411.837	0.81004
		412.037	0.81194
		412.237	0.81382
		412.437	0.81569
		412.638	0.81755
		412.838	0.8194
		413.038	0.82123
		413.238	0.82304
		413.438	0.82485
		413.638	0.82664
		413.838	0.82842
		414.038	0.83018
		414.238	0.83193
		414.438	0.83366
		414.638	0.83539
		414.838	0.83709
		415.038	0.83879
		415.238	0.84047
		415.438	0.84214
		415.639	0.84379
		415.839	0.84543
		416.039	0.84706
		416.239	0.84868
		416.439	0.85028
		416.639	0.85186
		416.839	0.85344
		417.039	0.855
		417.239	0.85654
		417.439	0.85807
		417.639	0.85959
		417.839	0.8611
		418.039	0.86259
		418.239	0.86407
		418.439	0.86554
		418.64	0.86699
		418.84	0.86843
		419.04	0.86986
		419.24	0.87127
		419.44	0.87267
		419.64	0.87406
		419.84	0.87543
		420.04	0.87679
		420.24	0.87814
		420.44	0.87947
		420.64	0.8808
		420.84	0.8821
		421.04	0.8834
		421.24	0.88468
		421.44	0.88595
		421.641	0.88721
		421.841	0.88846
		422.041	0.88969
		422.241	0.89091
		422.441	0.89211
		422.641	0.89331
		422.841	0.89449
		423.041	0.89566
		423.241	0.89682
		423.441	0.89796
		423.641	0.8991
		423.841	0.90022
		424.041	0.90133
		424.241	0.90242
		424.441	0.90351
		424.642	0.90458
		424.842	0.90564
		425.042	0.90669
		425.242	0.90773
		425.442	0.90875
		425.642	0.90977
		425.842	0.91077
		426.042	0.91176
		426.242	0.91274
		426.442	0.91371
		426.642	0.91466
		426.842	0.91561
		427.042	0.91654
		427.242	0.91746
		427.442	0.91838
		427.643	0.91928
		427.843	0.92017
		428.043	0.92105
		428.243	0.92192
		428.443	0.92277
		428.643	0.92362
		428.843	0.92446
		429.043	0.92528
		429.243	0.9261
		429.443	0.9269
		429.643	0.9277
		429.843	0.92849
		430.043	0.92926
		430.243	0.93003
		430.443	0.93078
		430.644	0.93153
		430.844	0.93226
		431.044	0.93299
		431.244	0.9337
		431.444	0.93441
		431.644	0.93511
		431.844	0.93579
		432.044	0.93647
		432.244	0.93714
		432.444	0.9378
		432.644	0.93845
		432.844	0.9391
		433.044	0.93973
		433.244	0.94035
		433.444	0.94097
		433.645	0.94158
		433.845	0.94217
		434.045	0.94276
		434.245	0.94335
		434.445	0.94392
		434.645	0.94448
		434.845	0.94504
		435.045	0.94559
		435.245	0.94613
		435.445	0.94666
		435.645	0.94719
		435.845	0.94771
		436.045	0.94822
		436.245	0.94872
		436.445	0.94921
		436.646	0.9497
		436.846	0.95018
		437.046	0.95066
		437.246	0.95112
		437.446	0.95158
		437.646	0.95203
		437.846	0.95248
		438.046	0.95292
		438.246	0.95335
		438.446	0.95377
		438.646	0.95419
		438.846	0.9546
		439.046	0.95501
		439.246	0.95541
		439.446	0.9558
		439.647	0.95619
		439.847	0.95657
		440.047	0.95694
		440.247	0.95731
		440.447	0.95768
		440.647	0.95803
		440.847	0.95839
		441.047	0.95873
		441.247	0.95907
		441.447	0.95941
		441.647	0.95974
		441.847	0.96007
		442.047	0.96039
		442.247	0.9607
		442.447	0.96101
		442.648	0.96132
		442.848	0.96162
		443.048	0.96191
		443.248	0.9622
		443.448	0.96249
		443.648	0.96277
		443.848	0.96305
		444.048	0.96332
		444.248	0.96359
		444.448	0.96386
		444.648	0.96412
		444.848	0.96437
		445.048	0.96463
		445.248	0.96488
		445.448	0.96512
		445.649	0.96536
		445.849	0.9656
		446.049	0.96583
		446.249	0.96606
		446.449	0.96629
		446.649	0.96651
		446.849	0.96674
		447.049	0.96695
		447.249	0.96717
		447.449	0.96738
		447.649	0.96759
		447.849	0.96779
		448.049	0.96799
		448.249	0.96819
		448.449	0.96839
		448.65	0.96858
		448.85	0.96877
		449.05	0.96896
		449.25	0.96915
		449.45	0.96933
		449.65	0.96951
		449.85	0.96969
		450.05	0.96987
		450.25	0.97004
		450.45	0.97022
		450.65	0.97039
		450.85	0.97056
		451.05	0.97072
		451.25	0.97089
		451.45	0.97105
		451.651	0.97121
		451.851	0.97137
		452.051	0.97153
		452.251	0.97168
		452.451	0.97184
		452.651	0.97199
		452.851	0.97214
		453.051	0.9723
		453.251	0.97244
		453.451	0.97259
		453.651	0.97274
		453.851	0.97288
		454.051	0.97303
		454.251	0.97317
		454.451	0.97331
		454.652	0.97345
		454.852	0.9736
		455.052	0.97373
		455.252	0.97387
		455.452	0.97401
		455.652	0.97415
		455.852	0.97428
		456.052	0.97442
		456.252	0.97455
		456.452	0.97469
		456.652	0.97482
		456.852	0.97496
		457.052	0.97509
		457.252	0.97522
		457.452	0.97535
		457.653	0.97548
		457.853	0.97562
		458.053	0.97575
		458.253	0.97588
		458.453	0.97601
		458.653	0.97614
		458.853	0.97627
		459.053	0.9764
		459.253	0.97653
		459.453	0.97666
		459.653	0.97679
		459.853	0.97692
		460.053	0.97705
		460.253	0.97718
		460.453	0.97731
		460.654	0.97744
		460.854	0.97757
		461.054	0.9777
		461.254	0.97783
		461.454	0.97796
		461.654	0.97809
		461.854	0.97822
		462.054	0.97835
		462.254	0.97848
		462.454	0.97862
		462.654	0.97875
		462.854	0.97888
		463.054	0.97901
		463.254	0.97915
		463.454	0.97928
		463.655	0.97942
		463.855	0.97955
		464.055	0.97968
		464.255	0.97982
		464.455	0.97996
		464.655	0.98009
		464.855	0.98023
		465.055	0.98037
		465.255	0.9805
		465.455	0.98064
		465.655	0.98078
		465.855	0.98092
		466.055	0.98106
		466.255	0.9812
		466.455	0.98134
		466.656	0.98148
		466.856	0.98162
		467.056	0.98176
		467.256	0.98191
		467.456	0.98205
		467.656	0.98219
		467.856	0.98234
		468.056	0.98248
		468.256	0.98263
		468.456	0.98278
		468.656	0.98292
		468.856	0.98307
		469.056	0.98322
		469.256	0.98336
		469.456	0.98351
		469.657	0.98366
		469.857	0.98381
		470.057	0.98396
		470.257	0.98411
		470.457	0.98426
		470.657	0.98442
		470.857	0.98457
		471.057	0.98472
		471.257	0.98487
		471.457	0.98503
		471.657	0.98518
		471.857	0.98534
		472.057	0.98549
		472.257	0.98565
		472.457	0.9858
		472.658	0.98596
		472.858	0.98612
		473.058	0.98627
		473.258	0.98643
		473.458	0.98659
		473.658	0.98674
		473.858	0.9869
		474.058	0.98706
		474.258	0.98722
		474.458	0.98738
		474.658	0.98754
		474.858	0.9877
		475.058	0.98786
		475.258	0.98802
		475.458	0.98817
		475.659	0.98833
		475.859	0.98849
		476.059	0.98865
		476.259	0.98881
		476.459	0.98897
		476.659	0.98913
		476.859	0.98929
		477.059	0.98945
		477.259	0.98961
		477.459	0.98977
		477.659	0.98993
		477.859	0.99009
		478.059	0.99025
		478.259	0.99041
		478.459	0.99057
		478.66	0.99073
		478.86	0.99089
		479.06	0.99105
		479.26	0.99121
		479.46	0.99136
		479.66	0.99152
		479.86	0.99168
		480.06	0.99183
		480.26	0.99199
		480.46	0.99215
		480.66	0.9923
		480.86	0.99245
		481.06	0.99261
		481.26	0.99276
		481.46	0.99291
		481.661	0.99307
		481.861	0.99322
		482.061	0.99337
		482.261	0.99352
		482.461	0.99367
		482.661	0.99381
		482.861	0.99396
		483.061	0.99411
		483.261	0.99425
		483.461	0.9944
		483.661	0.99454
		483.861	0.99468
		484.061	0.99482
		484.261	0.99496
		484.461	0.9951
		484.662	0.99524
		484.862	0.99538
		485.062	0.99551
		485.262	0.99565
		485.462	0.99578
		485.662	0.99591
		485.862	0.99604
		486.062	0.99617
		486.262	0.9963
		486.462	0.99642
		486.662	0.99655
		486.862	0.99667
		487.062	0.99679
		487.262	0.99691
		487.462	0.99703
		487.663	0.99714
		487.863	0.99726
		488.063	0.99737
		488.263	0.99748
		488.463	0.99759
		488.663	0.9977
		488.863	0.9978
		489.063	0.99791
		489.263	0.99801
		489.463	0.99811
		489.663	0.9982
		489.863	0.9983
		490.063	0.99839
		490.263	0.99848
		490.463	0.99857
		490.664	0.99865
		490.864	0.99874
		491.064	0.99882
		491.264	0.9989
		491.464	0.99898
		491.664	0.99905
		491.864	0.99912
		492.064	0.99919
		492.264	0.99926
		492.464	0.99932
		492.664	0.99938
		492.864	0.99944
		493.064	0.9995
		493.264	0.99955
		493.464	0.9996
		493.665	0.99965
		493.865	0.99969
		494.065	0.99973
		494.265	0.99977
		494.465	0.99981
		494.665	0.99984
		494.865	0.99987
		495.065	0.9999
		495.265	0.99992
		495.465	0.99994
		495.665	0.99996
		495.865	0.99998
		496.065	0.99999
		496.265	0.99999
		496.465	1
		496.666	1
		496.866	1
		497.066	0.99999
		497.266	0.99998
		497.466	0.99997
		497.666	0.99995
		497.866	0.99993
		498.066	0.99991
		498.266	0.99988
		498.466	0.99985
		498.666	0.99982
		498.866	0.99978
		499.066	0.99974
		499.266	0.99969
		499.466	0.99964
		499.667	0.99959
		499.867	0.99953
		500.067	0.99947
		500.267	0.99941
		500.467	0.99934
		500.667	0.99926
		500.867	0.99919
		501.067	0.9991
		501.267	0.99902
		501.467	0.99893
		501.667	0.99883
		501.867	0.99874
		502.067	0.99863
		502.267	0.99853
		502.467	0.99842
		502.668	0.9983
		502.868	0.99818
		503.068	0.99806
		503.268	0.99793
		503.468	0.9978
		503.668	0.99766
		503.868	0.99752
		504.068	0.99737
		504.268	0.99722
		504.468	0.99706
		504.668	0.9969
		504.868	0.99674
		505.068	0.99657
		505.268	0.9964
		505.468	0.99622
		505.669	0.99603
		505.869	0.99584
		506.069	0.99565
		506.269	0.99545
		506.469	0.99525
		506.669	0.99504
		506.869	0.99483
		507.069	0.99461
		507.269	0.99439
		507.469	0.99416
		507.669	0.99393
		507.869	0.99369
		508.069	0.99345
		508.269	0.9932
		508.469	0.99295
		508.67	0.99269
		508.87	0.99243
		509.07	0.99216
		509.27	0.99189
		509.47	0.99161
		509.67	0.99132
		509.87	0.99103
		510.07	0.99074
		510.27	0.99044
		510.47	0.99014
		510.67	0.98983
		510.87	0.98951
		511.07	0.98919
		511.27	0.98886
		511.47	0.98853
		511.671	0.9882
		511.871	0.98785
		512.071	0.98751
		512.271	0.98715
		512.471	0.98679
		512.671	0.98643
		512.871	0.98606
		513.071	0.98568
		513.271	0.9853
		513.471	0.98492
		513.671	0.98453
		513.871	0.98413
		514.071	0.98373
		514.271	0.98332
		514.471	0.9829
		514.672	0.98248
		514.872	0.98206
		515.072	0.98163
		515.272	0.98119
		515.472	0.98075
		515.672	0.9803
		515.872	0.97985
		516.072	0.97939
		516.272	0.97892
		516.472	0.97845
		516.672	0.97798
		516.872	0.9775
		517.072	0.97701
		517.272	0.97651
		517.472	0.97601
		517.673	0.97551
		517.873	0.975
		518.073	0.97448
		518.273	0.97396
		518.473	0.97343
		518.673	0.9729
		518.873	0.97236
		519.073	0.97181
		519.273	0.97126
		519.473	0.97071
		519.673	0.97014
		519.873	0.96957
		520.073	0.969
		520.273	0.96842
		520.473	0.96783
		520.674	0.96724
		520.874	0.96664
		521.074	0.96604
		521.274	0.96543
		521.474	0.96481
		521.674	0.96419
		521.874	0.96357
		522.074	0.96293
		522.274	0.9623
		522.474	0.96165
		522.674	0.961
		522.874	0.96034
		523.074	0.95968
		523.274	0.95901
		523.474	0.95834
		523.675	0.95766
		523.875	0.95698
		524.075	0.95629
		524.275	0.95559
		524.475	0.95489
		524.675	0.95418
		524.875	0.95346
		525.075	0.95274
		525.275	0.95202
		525.475	0.95128
		525.675	0.95055
		525.875	0.9498
		526.075	0.94906
		526.275	0.9483
		526.475	0.94754
		526.676	0.94677
		526.876	0.946
		527.076	0.94522
		527.276	0.94444
		527.476	0.94365
		527.676	0.94286
		527.876	0.94205
		528.076	0.94125
		528.276	0.94044
		528.476	0.93962
		528.676	0.93879
		528.876	0.93797
		529.076	0.93713
		529.276	0.93629
		529.476	0.93544
		529.677	0.93459
		529.877	0.93373
		530.077	0.93287
		530.277	0.932
		530.477	0.93113
		530.677	0.93025
		530.877	0.92936
		531.077	0.92847
		531.277	0.92758
		531.477	0.92668
		531.677	0.92577
		531.877	0.92485
		532.077	0.92394
		532.277	0.92301
		532.477	0.92208
		532.678	0.92115
		532.878	0.92021
		533.078	0.91926
		533.278	0.91831
		533.478	0.91736
		533.678	0.91639
		533.878	0.91543
		534.078	0.91445
		534.278	0.91348
		534.478	0.91249
		534.678	0.91151
		534.878	0.91051
		535.078	0.90951
		535.278	0.90851
		535.478	0.9075
		535.679	0.90649
		535.879	0.90547
		536.079	0.90444
		536.279	0.90341
		536.479	0.90238
		536.679	0.90134
		536.879	0.90029
		537.079	0.89924
		537.279	0.89819
		537.479	0.89713
		537.679	0.89606
		537.879	0.89499
		538.079	0.89392
		538.279	0.89283
		538.479	0.89175
		538.68	0.89066
		538.88	0.88956
		539.08	0.88847
		539.28	0.88736
		539.48	0.88625
		539.68	0.88514
		539.88	0.88402
		540.08	0.88289
		540.28	0.88177
		540.48	0.88063
		540.68	0.87949
		540.88	0.87835
		541.08	0.8772
		541.28	0.87605
		541.48	0.8749
		541.681	0.87374
		541.881	0.87257
		542.081	0.8714
		542.281	0.87023
		542.481	0.86905
		542.681	0.86786
		542.881	0.86667
		543.081	0.86548
		543.281	0.86429
		543.481	0.86308
		543.681	0.86188
		543.881	0.86067
		544.081	0.85946
		544.281	0.85824
		544.481	0.85701
		544.682	0.85579
		544.882	0.85456
		545.082	0.85332
		545.282	0.85208
		545.482	0.85084
		545.682	0.84959
		545.882	0.84834
		546.082	0.84708
		546.282	0.84582
		546.482	0.84456
		546.682	0.84329
		546.882	0.84202
		547.082	0.84075
		547.282	0.83947
		547.482	0.83818
		547.683	0.8369
		547.883	0.83561
		548.083	0.83431
		548.283	0.83301
		548.483	0.83171
		548.683	0.83041
		548.883	0.8291
		549.083	0.82779
		549.283	0.82647
		549.483	0.82515
		549.683	0.82383
		549.883	0.8225
		550.083	0.82117
		550.283	0.81983
		550.483	0.8185
		550.684	0.81715
		550.884	0.81581
		551.084	0.81446
		551.284	0.81311
		551.484	0.81176
		551.684	0.8104
		551.884	0.80904
		552.084	0.80768
		552.284	0.80631
		552.484	0.80494
		552.684	0.80356
		552.884	0.80219
		553.084	0.80081
		553.284	0.79942
		553.484	0.79804
		553.685	0.79665
		553.885	0.79526
		554.085	0.79386
		554.285	0.79247
		554.485	0.79107
		554.685	0.78966
		554.885	0.78826
		555.085	0.78685
		555.285	0.78544
		555.485	0.78402
		555.685	0.7826
		555.885	0.78118
		556.085	0.77976
		556.285	0.77834
		556.486	0.77691
		556.686	0.77548
		556.886	0.77405
		557.086	0.77261
		557.286	0.77117
		557.486	0.76973
		557.686	0.76829
		557.886	0.76685
		558.086	0.7654
		558.286	0.76395
		558.486	0.7625
		558.686	0.76104
		558.886	0.75959
		559.086	0.75813
		559.286	0.75667
		559.486	0.7552
		559.687	0.75374
		559.887	0.75227
		560.087	0.7508
		560.287	0.74933
		560.487	0.74786
		560.687	0.74638
		560.887	0.7449
		561.087	0.74342
		561.287	0.74194
		561.487	0.74046
		561.687	0.73897
		561.887	0.73749
		562.087	0.736
		562.287	0.73451
		562.487	0.73302
		562.688	0.73152
		562.888	0.73003
		563.088	0.72853
		563.288	0.72703
		563.488	0.72553
		563.688	0.72403
		563.888	0.72253
		564.088	0.72102
		564.288	0.71952
		564.488	0.71801
		564.688	0.7165
		564.888	0.71499
		565.088	0.71348
		565.288	0.71196
		565.489	0.71045
		565.689	0.70893
		565.889	0.70742
		566.089	0.7059
		566.289	0.70438
		566.489	0.70286
		566.689	0.70134
		566.889	0.69981
		567.089	0.69829
		567.289	0.69676
		567.489	0.69524
		567.689	0.69371
		567.889	0.69218
		568.089	0.69065
		568.289	0.68912
		568.49	0.68759
		568.69	0.68606
		568.89	0.68453
		569.09	0.683
		569.29	0.68146
		569.49	0.67993
		569.69	0.67839
		569.89	0.67685
		570.09	0.67532
		570.29	0.67378
		570.49	0.67224
		570.69	0.6707
		570.89	0.66916
		571.09	0.66762
		571.29	0.66608
		571.49	0.66454
		571.691	0.663
		571.891	0.66146
		572.091	0.65992
		572.291	0.65837
		572.491	0.65683
		572.691	0.65529
		572.891	0.65374
		573.091	0.6522
		573.291	0.65065
		573.491	0.64911
		573.691	0.64756
		573.891	0.64602
		574.091	0.64447
		574.291	0.64293
		574.491	0.64138
		574.692	0.63984
		574.892	0.63829
		575.092	0.63675
		575.292	0.6352
		575.492	0.63365
		575.692	0.63211
		575.892	0.63056
		576.092	0.62902
		576.292	0.62747
		576.492	0.62593
		576.692	0.62438
		576.892	0.62284
		577.092	0.62129
		577.292	0.61975
		577.492	0.6182
		577.693	0.61666
		577.893	0.61511
		578.093	0.61357
		578.293	0.61203
		578.493	0.61048
		578.693	0.60894
		578.893	0.6074
		579.093	0.60586
		579.293	0.60432
		579.493	0.60278
		579.693	0.60124
		579.893	0.5997
		580.093	0.59816
		580.293	0.59662
		580.494	0.59508
		580.694	0.59354
		580.894	0.592
		581.094	0.59047
		581.294	0.58893
		581.494	0.5874
		581.694	0.58586
		581.894	0.58433
		582.094	0.5828
		582.294	0.58126
		582.494	0.57973
		582.694	0.5782
		582.894	0.57667
		583.094	0.57514
		583.294	0.57362
		583.495	0.57209
		583.695	0.57056
		583.895	0.56904
		584.095	0.56751
		584.295	0.56599
		584.495	0.56447
		584.695	0.56295
		584.895	0.56143
		585.095	0.55991
		585.295	0.55839
		585.495	0.55687
		585.695	0.55536
		585.895	0.55384
		586.095	0.55233
		586.295	0.55081
		586.495	0.5493
		586.696	0.54779
		586.896	0.54628
		587.096	0.54478
		587.296	0.54327
		587.496	0.54176
		587.696	0.54026
		587.896	0.53876
		588.096	0.53726
		588.296	0.53576
		588.496	0.53426
		588.696	0.53276
		588.896	0.53126
		589.096	0.52977
		589.296	0.52828
		589.496	0.52678
		589.697	0.52529
		589.897	0.52381
		590.097	0.52232
		590.297	0.52083
		590.497	0.51935
		590.697	0.51787
		590.897	0.51638
		591.097	0.51491
		591.297	0.51343
		591.497	0.51195
		591.697	0.51048
		591.897	0.509
		592.097	0.50753
		592.297	0.50606
		592.497	0.50459
		592.698	0.50313
		592.898	0.50166
		593.098	0.5002
		593.298	0.49874
		593.498	0.49728
		593.698	0.49582
		593.898	0.49436
		594.098	0.49291
		594.298	0.49146
		594.498	0.49001
		594.698	0.48856
		594.898	0.48711
		595.098	0.48567
		595.298	0.48422
		595.499	0.48278
		595.699	0.48134
		595.899	0.4799
		596.099	0.47847
		596.299	0.47703
		596.499	0.4756
		596.699	0.47417
		596.899	0.47275
		597.099	0.47132
		597.299	0.4699
		597.499	0.46847
		597.699	0.46705
		597.899	0.46564
		598.099	0.46422
		598.299	0.46281
		598.5	0.4614
		598.7	0.45999
		598.9	0.45858
		599.1	0.45717
		599.3	0.45577
		599.5	0.45437
		599.7	0.45297
		599.9	0.45157
		600.1	0.45018
		600.3	0.44879
		600.5	0.4474
		600.7	0.44601
		600.9	0.44462
		601.1	0.44324
		601.3	0.44186
		601.5	0.44048
		601.701	0.4391
		601.901	0.43773
		602.101	0.43636
		602.301	0.43499
		602.501	0.43362
		602.701	0.43225
		602.901	0.43089
		603.101	0.42953
		603.301	0.42817
		603.501	0.42681
		603.701	0.42546
		603.901	0.42411
		604.101	0.42276
		604.301	0.42141
		604.501	0.42007
		604.702	0.41873
		604.902	0.41739
		605.102	0.41605
		605.302	0.41472
		605.502	0.41338
		605.702	0.41205
		605.902	0.41073
		606.102	0.4094
		606.302	0.40808
		606.502	0.40676
		606.702	0.40544
		606.902	0.40413
		607.102	0.40281
		607.302	0.4015
		607.503	0.40019
		607.703	0.39889
		607.903	0.39759
		608.103	0.39629
		608.303	0.39499
		608.503	0.39369
		608.703	0.3924
		608.903	0.39111
		609.103	0.38982
		609.303	0.38854
		609.503	0.38726
		609.703	0.38598
		609.903	0.3847
		610.103	0.38342
		610.303	0.38215
		610.504	0.38088
		610.704	0.37962
		610.904	0.37835
		611.104	0.37709
		611.304	0.37583
		611.504	0.37457
		611.704	0.37332
		611.904	0.37207
		612.104	0.37082
		612.304	0.36957
		612.504	0.36833
		612.704	0.36709
		612.904	0.36585
		613.104	0.36462
		613.304	0.36338
		613.505	0.36215
		613.705	0.36093
		613.905	0.3597
		614.105	0.35848
		614.305	0.35726
		614.505	0.35604
		614.705	0.35483
		614.905	0.35362
		615.105	0.35241
		615.305	0.35121
		615.505	0.35
		615.705	0.3488
		615.905	0.3476
		616.105	0.34641
		616.305	0.34522
		616.505	0.34403
		616.706	0.34284
		616.906	0.34166
		617.106	0.34047
		617.306	0.3393
		617.506	0.33812
		617.706	0.33695
		617.906	0.33578
		618.106	0.33461
		618.306	0.33344
		618.506	0.33228
		618.706	0.33112
		618.906	0.32997
		619.106	0.32881
		619.306	0.32766
		619.506	0.32651
		619.707	0.32537
		619.907	0.32422
		620.107	0.32308
		620.307	0.32195
		620.507	0.32081
		620.707	0.31968
		620.907	0.31855
		621.107	0.31742
		621.307	0.3163
		621.507	0.31518
		621.707	0.31406
		621.907	0.31295
		622.107	0.31184
		622.307	0.31073
		622.508	0.30962
		622.708	0.30852
		622.908	0.30741
		623.108	0.30632
		623.308	0.30522
		623.508	0.30413
		623.708	0.30304
		623.908	0.30195
		624.108	0.30087
		624.308	0.29978
		624.508	0.2987
		624.708	0.29763
		624.908	0.29656
		625.108	0.29548
		625.308	0.29442
		625.509	0.29335
		625.709	0.29229
		625.909	0.29123
		626.109	0.29017
		626.309	0.28912
		626.509	0.28807
		626.709	0.28702
		626.909	0.28598
		627.109	0.28493
		627.309	0.28389
		627.509	0.28286
		627.709	0.28182
		627.909	0.28079
		628.109	0.27976
		628.309	0.27874
		628.51	0.27771
		628.71	0.27669
		628.91	0.27568
		629.11	0.27466
		629.31	0.27365
		629.51	0.27264
		629.71	0.27163
		629.91	0.27063
		630.11	0.26963
		630.31	0.26863
		630.51	0.26764
		630.71	0.26664
		630.91	0.26565
		631.11	0.26467
		631.31	0.26368
		631.51	0.2627
		631.711	0.26172
		631.911	0.26075
		632.111	0.25977
		632.311	0.2588
		632.511	0.25783
		632.711	0.25687
		632.911	0.25591
		633.111	0.25495
		633.311	0.25399
		633.511	0.25304
		633.711	0.25209
		633.911	0.25114
		634.111	0.25019
		634.311	0.24925
		634.511	0.24831
		634.712	0.24737
		634.912	0.24644
		635.112	0.24551
		635.312	0.24458
		635.512	0.24365
		635.712	0.24273
		635.912	0.24181
		636.112	0.24089
		636.312	0.23997
		636.512	0.23906
		636.712	0.23815
		636.912	0.23724
		637.112	0.23634
		637.312	0.23543
		637.513	0.23454
		637.713	0.23364
		637.913	0.23274
		638.113	0.23185
		638.313	0.23097
		638.513	0.23008
		638.713	0.2292
		638.913	0.22832
		639.113	0.22744
		639.313	0.22656
		639.513	0.22569
		639.713	0.22482
		639.913	0.22395
		640.113	0.22309
		640.313	0.22223
		640.514	0.22137
		640.714	0.22051
		640.914	0.21966
		641.114	0.21881
		641.314	0.21796
		641.514	0.21711
		641.714	0.21627
		641.914	0.21543
		642.114	0.21459
		642.314	0.21375
		642.514	0.21292
		642.714	0.21209
		642.914	0.21126
		643.114	0.21044
		643.314	0.20962
		643.514	0.2088
		643.715	0.20798
		643.915	0.20716
		644.115	0.20635
		644.315	0.20554
		644.515	0.20474
		644.715	0.20393
		644.915	0.20313
		645.115	0.20233
		645.315	0.20153
		645.515	0.20074
		645.715	0.19995
		645.915	0.19916
		646.115	0.19837
		646.315	0.19759
		646.516	0.19681
		646.716	0.19603
		646.916	0.19525
		647.116	0.19448
		647.316	0.19371
		647.516	0.19294
		647.716	0.19217
		647.916	0.19141
		648.116	0.19065
		648.316	0.18989
		648.516	0.18913
		648.716	0.18838
		648.916	0.18763
		649.116	0.18688
		649.316	0.18613
		649.517	0.18539
		649.717	0.18465
		649.917	0.18391
		650.117	0.18317
		650.317	0.18244
		650.517	0.18171
		650.717	0.18098
		650.917	0.18025
		651.117	0.17953
		651.317	0.17881
		651.517	0.17809
		651.717	0.17737
		651.917	0.17666
		652.117	0.17594
		652.317	0.17524
		652.518	0.17453
		652.718	0.17382
		652.918	0.17312
		653.118	0.17242
		653.318	0.17172
		653.518	0.17103
		653.718	0.17034
		653.918	0.16964
		654.118	0.16896
		654.318	0.16827
		654.518	0.16759
		654.718	0.16691
		654.918	0.16623
		655.118	0.16555
		655.318	0.16488
		655.519	0.16421
		655.719	0.16354
		655.919	0.16287
		656.119	0.1622
		656.319	0.16154
		656.519	0.16088
		656.719	0.16022
		656.919	0.15957
		657.119	0.15891
		657.319	0.15826
		657.519	0.15761
		657.719	0.15697
		657.919	0.15632
		658.119	0.15568
		658.319	0.15504
		658.52	0.1544
		658.72	0.15377
		658.92	0.15314
		659.12	0.15251
		659.32	0.15188
		659.52	0.15125
		659.72	0.15063
		659.92	0.15001
		660.12	0.14939
		660.32	0.14877
		660.52	0.14815
		660.72	0.14754
		660.92	0.14693
		661.12	0.14632
		661.32	0.14571
		661.521	0.14511
		661.721	0.14451
		661.921	0.14391
		662.121	0.14331
		662.321	0.14271
		662.521	0.14212
		662.721	0.14153
		662.921	0.14094
		663.121	0.14035
		663.321	0.13977
		663.521	0.13919
		663.721	0.1386
		663.921	0.13803
		664.121	0.13745
		664.321	0.13688
		664.522	0.1363
		664.722	0.13573
		664.922	0.13516
		665.122	0.1346
		665.322	0.13403
		665.522	0.13347
		665.722	0.13291
		665.922	0.13235
		666.122	0.1318
		666.322	0.13125
		666.522	0.13069
		666.722	0.13014
		666.922	0.1296
		667.122	0.12905
		667.322	0.12851
		667.523	0.12797
		667.723	0.12743
		667.923	0.12689
		668.123	0.12635
		668.323	0.12582
		668.523	0.12529
		668.723	0.12476
		668.923	0.12423
		669.123	0.1237
		669.323	0.12318
		669.523	0.12266
		669.723	0.12214
		669.923	0.12162
		670.123	0.12111
		670.323	0.12059
		670.524	0.12008
		670.724	0.11957
		670.924	0.11906
		671.124	0.11856
		671.324	0.11805
		671.524	0.11755
		671.724	0.11705
		671.924	0.11655
		672.124	0.11605
		672.324	0.11556
		672.524	0.11506
		672.724	0.11457
		672.924	0.11408
		673.124	0.1136
		673.324	0.11311
		673.525	0.11263
		673.725	0.11215
		673.925	0.11167
		674.125	0.11119
		674.325	0.11071
		674.525	0.11024
		674.725	0.10976
		674.925	0.10929
		675.125	0.10882
		675.325	0.10836
		675.525	0.10789
		675.725	0.10743
		675.925	0.10697
		676.125	0.1065
		676.325	0.10605
		676.526	0.10559
		676.726	0.10514
		676.926	0.10468
		677.126	0.10423
		677.326	0.10378
		677.526	0.10333
		677.726	0.10289
		677.926	0.10244
		678.126	0.102
		678.326	0.10156
		678.526	0.10112
		678.726	0.10068
		678.926	0.10025
		679.126	0.09981
		679.326	0.09938
		679.527	0.09895
		679.727	0.09852
		679.927	0.09809
		680.127	0.09767
		680.327	0.09724
		680.527	0.09682
		680.727	0.0964
		680.927	0.09598
		681.127	0.09556
		681.327	0.09515
		681.527	0.09474
		681.727	0.09432
		681.927	0.09391
		682.127	0.0935
		682.327	0.0931
		682.528	0.09269
		682.728	0.09229
		682.928	0.09188
		683.128	0.09148
		683.328	0.09108
		683.528	0.09068
		683.728	0.09029
		683.928	0.08989
		684.128	0.0895
		684.328	0.08911
		684.528	0.08872
		684.728	0.08833
		684.928	0.08794
		685.128	0.08756
		685.328	0.08717
		685.529	0.08679
		685.729	0.08641
		685.929	0.08603
		686.129	0.08565
		686.329	0.08528
		686.529	0.0849
		686.729	0.08453
		686.929	0.08416
		687.129	0.08379
		687.329	0.08342
		687.529	0.08305
		687.729	0.08268
		687.929	0.08232
		688.129	0.08196
		688.329	0.0816
		688.53	0.08124
		688.73	0.08088
		688.93	0.08052
		689.13	0.08017
		689.33	0.07981
		689.53	0.07946
		689.73	0.07911
		689.93	0.07876
		690.13	0.07841
		690.33	0.07806
		690.53	0.07772
		690.73	0.07737
		690.93	0.07703
		691.13	0.07669
		691.33	0.07635
		691.531	0.07601
		691.731	0.07567
		691.931	0.07534
		692.131	0.075
		692.331	0.07467
		692.531	0.07434
		692.731	0.07401
		692.931	0.07368
		693.131	0.07335
		693.331	0.07303
		693.531	0.0727
		693.731	0.07238
		693.931	0.07205
		694.131	0.07173
		694.331	0.07141
		694.532	0.0711
		694.732	0.07078
		694.932	0.07046
		695.132	0.07015
		695.332	0.06984
		695.532	0.06952
		695.732	0.06921
		695.932	0.0689
		696.132	0.0686
		696.332	0.06829
		696.532	0.06798
		696.732	0.06768
		696.932	0.06738
		697.132	0.06708
		697.332	0.06678
		697.533	0.06648
		697.733	0.06618
		697.933	0.06588
		698.133	0.06559
		698.333	0.06529
		698.533	0.065
		698.733	0.06471
		698.933	0.06442
		699.133	0.06413
		699.333	0.06384
		699.533	0.06355
		699.733	0.06327
[truncated: 1,001 more rows]

## Sheet: Figure 3b 
Wavelength (nm)	Caculated line	Wavelength (nm)	Caculated	Wavelength (nm)	Experiment
580.124	0	300	0	300	0.56902
580.124	0.00712	300.2	1.22032e-07	301	0.5784
580.124	0	300.4	2.50295e-07	302	0.58613
577.208	0	300.6	3.84904e-07	303	0.59336
577.208	0.01066	300.8	5.26311e-07	304	0.60279
577.208	0	301	6.74857e-07	305	0.60996
557.684	0	301.2	8.30654e-07	306	0.61591
557.684	0.55653	301.4	9.94269e-07	307	0.62223
557.684	0	301.601	1.16604e-06	308	0.62855
528.042	0	301.801	1.3462e-06	309	0.63686
528.042	0.05149	302.001	1.5352e-06	310	0.64458
528.042	0	302.201	1.73337e-06	311	0.65028
512.543	0	302.401	1.94118e-06	312	0.65412
512.543	0.0058	302.601	2.15918e-06	313	0.65739
512.543	0	302.801	2.38761e-06	314	0.66002
499.393	0	303.001	2.62714e-06	315	0.66103
499.393	0.00819	303.201	2.878e-06	316	0.66163
499.393	0	303.401	3.14098e-06	317	0.662
480.336	0	303.601	3.41632e-06	318	0.66026
480.336	0.01177	303.801	3.7048e-06	319	0.65844
480.336	0	304.001	4.00699e-06	320	0.65483
470.796	0	304.201	4.32323e-06	321	0.64878
470.796	6.94444e-05	304.401	4.65431e-06	322	0.64293
470.796	0	304.602	5.00092e-06	323	0.63719
470.582	0	304.802	5.36362e-06	324	0.62954
470.582	0	305.002	5.74308e-06	325	0.62163
470.582	0	305.202	6.14e-06	326	0.61373
466.755	0	305.402	6.55515e-06	327	0.60605
466.755	0.04222	305.602	6.98935e-06	328	0.59685
466.755	0	305.802	7.44337e-06	329	0.58728
463.978	0	306.002	7.91801e-06	330	0.57605
463.978	0.000277778	306.202	8.41407e-06	331	0.56387
463.978	0	306.402	8.93256e-06	332	0.54684
447.758	0	306.602	9.47428e-06	333	0.52974
447.758	0.03958	306.802	1.00401e-05	334	0.51136
447.758	0	307.002	1.06314e-05	335	0.49404
445.682	0	307.202	1.12487e-05	336	0.47848
445.682	0.04385	307.402	1.18934e-05	337	0.46521
445.682	0	307.603	1.25664e-05	338	0.45429
445.442	0	307.803	1.3269e-05	339	0.4455
445.442	0.04021	308.003	1.40024e-05	340	0.43727
445.442	0	308.203	1.47675e-05	341	0.43012
442.406	0	308.403	1.55659e-05	342	0.42498
442.406	0.000451389	308.603	1.63987e-05	343	0.41992
442.406	0	308.803	1.72674e-05	344	0.41612
440.723	0	309.003	1.81733e-05	345	0.41391
440.723	0.15441	309.203	1.91178e-05	346	0.41078
440.723	0	309.403	2.01026e-05	347	0.40935
430.65	0	309.603	2.1129e-05	348	0.40817
430.65	0.00226	309.803	2.21988e-05	349	0.40698
430.65	0	310.003	2.33134e-05	350	0.40789
427.842	0	310.203	2.44748e-05	351	0.40694
427.842	0.1251	310.403	2.56844e-05	352	0.40679
427.842	0	310.604	2.69445e-05	353	0.40925
423.66	0	310.804	2.82566e-05	354	0.40974
423.66	0.00865	311.004	2.96228e-05	355	0.41234
423.66	0	311.204	3.10451e-05	356	0.41505
414.164	0	311.404	3.25255e-05	357	0.41703
414.164	0.00188	311.604	3.40662e-05	358	0.41881
414.164	0	311.804	3.56694e-05	359	0.42049
		312.004	3.73374e-05	360	0.42129
		312.204	3.90726e-05	361	0.42204
		312.404	4.08772e-05	362	0.42405
		312.604	4.2754e-05	363	0.42531
		312.804	4.47054e-05	364	0.42701
		313.004	4.67342e-05	365	0.4313
		313.204	4.88429e-05	366	0.43543
		313.404	5.10346e-05	367	0.44044
		313.605	5.33121e-05	368	0.44538
		313.805	5.56783e-05	369	0.45024
		314.005	5.81365e-05	370	0.45368
		314.205	6.06899e-05	371	0.45715
		314.405	6.33416e-05	372	0.46024
		314.605	6.60951e-05	373	0.46425
		314.805	6.89538e-05	374	0.46842
		315.005	7.19214e-05	375	0.47406
		315.205	7.50016e-05	376	0.47596
		315.405	7.81981e-05	377	0.48179
		315.605	8.15149e-05	378	0.48808
		315.805	8.4956e-05	379	0.49259
		316.005	8.85256e-05	380	0.49341
		316.205	9.22279e-05	381	0.4976
		316.405	9.60673e-05	382	0.50929
		316.606	0.000100048	383	0.51428
		316.806	0.000104176	384	0.51647
		317.006	0.000108454	385	0.52214
		317.206	0.000112888	386	0.52577
		317.406	0.000117483	387	0.53184
		317.606	0.000122244	388	0.53608
		317.806	0.000127177	389	0.53779
		318.006	0.000132287	390	0.54125
		318.206	0.000137579	391	0.5457
		318.406	0.000143059	392	0.55044
		318.606	0.000148734	393	0.55272
		318.806	0.000154608	394	0.55677
		319.006	0.00016069	395	0.55859
		319.206	0.000166984	396	0.56178
		319.406	0.000173497	397	0.56433
		319.607	0.000180237	398	0.57037
		319.807	0.00018721	399	0.57098
		320.007	0.000194423	400	0.57302
		320.207	0.000201883	401	0.57751
		320.407	0.000209599	402	0.58238
		320.607	0.000217577	403	0.58593
		320.807	0.000225825	404	0.58645
		321.007	0.000234351	405	0.59029
		321.207	0.000243164	406	0.5921
		321.407	0.000252272	407	0.59421
		321.607	0.000261684	408	0.5972
		321.807	0.000271408	409	0.60017
		322.007	0.000281454	410	0.60333
		322.207	0.000291831	411	0.60657
		322.407	0.000302548	412	0.61054
		322.608	0.000313614	413	0.61113
		322.808	0.000325041	414	0.61253
		323.008	0.000336838	415	0.61614
		323.208	0.000349016	416	0.61944
		323.408	0.000361585	417	0.62246
		323.608	0.000374556	418	0.62543
		323.808	0.00038794	419	0.62764
		324.008	0.000401749	420	0.63173
		324.208	0.000415994	421	0.63574
		324.408	0.000430688	422	0.63828
		324.608	0.000445842	423	0.64216
		324.808	0.000461469	424	0.64542
		325.008	0.000477582	425	0.65016
		325.208	0.000494194	426	0.65532
		325.408	0.000511317	427	0.66108
		325.609	0.000528966	428	0.66594
		325.809	0.000547155	429	0.67162
		326.009	0.000565897	430	0.67702
		326.209	0.000585207	431	0.67975
		326.409	0.000605101	432	0.68621
		326.609	0.000625592	433	0.69643
		326.809	0.000646696	434	0.69956
		327.009	0.00066843	435	0.70635
		327.209	0.000690809	436	0.71503
		327.409	0.000713849	437	0.72044
		327.609	0.000737567	438	0.72908
		327.809	0.00076198	439	0.73607
		328.009	0.000787106	440	0.74322
		328.209	0.000812962	441	0.7522
		328.409	0.000839567	442	0.75839
		328.61	0.000866937	443	0.76403
		328.81	0.000895094	444	0.77306
		329.01	0.000924054	445	0.78001
		329.21	0.000953839	446	0.78747
		329.41	0.000984468	447	0.79652
		329.61	0.00102	448	0.8034
		329.81	0.00105	449	0.81215
		330.01	0.00108	450	0.81959
		330.21	0.00112	451	0.82614
		330.41	0.00115	452	0.83444
		330.61	0.00119	453	0.84194
		330.81	0.00122	454	0.85101
		331.01	0.00126	455	0.85961
		331.21	0.0013	456	0.86497
		331.41	0.00134	457	0.8732
		331.611	0.00138	458	0.88164
		331.811	0.00143	459	0.88808
		332.011	0.00147	460	0.89367
		332.211	0.00151	461	0.90029
		332.411	0.00156	462	0.90885
		332.611	0.00161	463	0.91619
		332.811	0.00166	464	0.9222
		333.011	0.0017	465	0.92744
		333.211	0.00176	466	0.93139
		333.411	0.00181	467	0.93848
		333.611	0.00186	468	0.94495
		333.811	0.00192	469	0.94784
		334.011	0.00197	470	0.95498
		334.211	0.00203	471	0.96089
		334.411	0.00209	472	0.96475
		334.612	0.00215	473	0.96788
		334.812	0.00221	474	0.97306
		335.012	0.00228	475	0.97682
		335.212	0.00234	476	0.9805
		335.412	0.00241	477	0.98333
		335.612	0.00248	478	0.98526
		335.812	0.00255	479	0.98832
		336.012	0.00262	480	0.99039
		336.212	0.0027	481	0.9914
		336.412	0.00277	482	0.99377
		336.612	0.00285	483	0.99506
		336.812	0.00293	484	0.99721
		337.012	0.00301	485	0.99919
		337.212	0.00309	486	0.99906
		337.412	0.00318	487	0.9905
		337.613	0.00327	488	0.99765
		337.813	0.00336	489	0.99932
		338.013	0.00345	490	0.99983
		338.213	0.00354	491	0.99949
		338.413	0.00364	492	0.99849
		338.613	0.00373	493	0.9979
		338.813	0.00383	494	1
		339.013	0.00394	495	0.99933
		339.213	0.00404	496	0.99784
		339.413	0.00415	497	0.99524
		339.613	0.00426	498	0.99562
		339.813	0.00437	499	0.99594
		340.013	0.00449	500	0.99371
		340.213	0.0046	501	0.9935
		340.413	0.00472	502	0.99283
		340.614	0.00485	503	0.99062
		340.814	0.00497	504	0.9885
		341.014	0.0051	505	0.9882
		341.214	0.00523	506	0.98533
		341.414	0.00536	507	0.98374
		341.614	0.0055	508	0.98353
		341.814	0.00564	509	0.97853
		342.014	0.00578	510	0.97517
		342.214	0.00593	511	0.97166
		342.414	0.00608	512	0.96641
		342.614	0.00623	513	0.96275
		342.814	0.00638	514	0.95651
		343.014	0.00654	515	0.95062
		343.214	0.0067	516	0.94559
		343.414	0.00687	517	0.93821
		343.615	0.00703	518	0.92975
		343.815	0.00721	519	0.92116
		344.015	0.00738	520	0.91342
		344.215	0.00756	521	0.90445
		344.415	0.00774	522	0.89274
		344.615	0.00793	523	0.88257
		344.815	0.00812	524	0.87012
		345.015	0.00831	525	0.85671
		345.215	0.00851	526	0.84382
		345.415	0.00871	527	0.82881
		345.615	0.00891	528	0.81465
		345.815	0.00912	529	0.79973
		346.015	0.00934	530	0.78348
		346.215	0.00955	531	0.76767
		346.415	0.00977	532	0.75083
		346.616	0.01	533	0.73255
		346.816	0.01023	534	0.71536
		347.016	0.01046	535	0.6973
		347.216	0.0107	536	0.67967
		347.416	0.01095	537	0.66142
		347.616	0.01119	538	0.64207
		347.816	0.01145	539	0.62282
		348.016	0.0117	540	0.60482
		348.216	0.01197	541	0.58701
		348.416	0.01223	542	0.56842
		348.616	0.0125	543	0.55032
		348.816	0.01278	544	0.53262
		349.016	0.01306	545	0.51524
		349.216	0.01335	546	0.49887
		349.416	0.01364	547	0.48157
		349.617	0.01394	548	0.46577
		349.817	0.01424	549	0.4506
		350.017	0.01454	550	0.43577
		350.217	0.01486	551	0.42149
		350.417	0.01517	552	0.40752
		350.617	0.0155	553	0.3938
		350.817	0.01583	554	0.38126
		351.017	0.01616	555	0.36859
		351.217	0.0165	556	0.35648
		351.417	0.01685	557	0.3455
		351.617	0.0172	558	0.33468
		351.817	0.01756	559	0.32429
		352.017	0.01792	560	0.3144
		352.217	0.01829	561	0.30449
		352.417	0.01867	562	0.29503
		352.618	0.01905	563	0.28629
		352.818	0.01944	564	0.27801
		353.018	0.01983	565	0.26981
		353.218	0.02024	566	0.26163
		353.418	0.02064	567	0.2538
		353.618	0.02106	568	0.24632
		353.818	0.02148	569	0.2393
		354.018	0.02191	570	0.23189
		354.218	0.02234	571	0.22566
		354.418	0.02278	572	0.21896
		354.618	0.02323	573	0.21333
		354.818	0.02368	574	0.20698
		355.018	0.02415	575	0.20102
		355.218	0.02461	576	0.19605
		355.418	0.02509	577	0.19114
		355.619	0.02557	578	0.18463
		355.819	0.02606	579	0.18056
		356.019	0.02656	580	0.17582
		356.219	0.02707	581	0.17221
		356.419	0.02758	582	0.1651
		356.619	0.0281	583	0.16205
		356.819	0.02863	584	0.15926
		357.019	0.02916	585	0.15422
		357.219	0.02971	586	0.14996
		357.419	0.03026	587	0.14693
		357.619	0.03082	588	0.14281
		357.819	0.03139	589	0.13947
		358.019	0.03196	590	0.13628
		358.219	0.03254	591	0.13301
		358.419	0.03314	592	0.13016
		358.62	0.03374	593	0.12607
		358.82	0.03434	594	0.12273
		359.02	0.03496	595	0.12023
		359.22	0.03559	596	0.11678
		359.42	0.03622	597	0.11466
		359.62	0.03686	598	0.11188
		359.82	0.03751	599	0.10854
		360.02	0.03817	600	0.10588
		360.22	0.03884	601	0.10339
		360.42	0.03952	602	0.10084
		360.62	0.0402	603	0.09821
		360.82	0.0409	604	0.09573
		361.02	0.0416	605	0.09353
		361.22	0.04231	606	0.09114
		361.42	0.04304	607	0.08891
		361.621	0.04377	608	0.08683
		361.821	0.04451	609	0.08485
		362.021	0.04526	610	0.08247
		362.221	0.04602	611	0.08013
		362.421	0.04679	612	0.07819
		362.621	0.04756	613	0.07624
		362.821	0.04835	614	0.07409
		363.021	0.04915	615	0.07217
		363.221	0.04996	616	0.07054
		363.421	0.05077	617	0.06898
		363.621	0.0516	618	0.06701
		363.821	0.05244	619	0.06566
		364.021	0.05328	620	0.06379
		364.221	0.05414	621	0.06249
		364.421	0.05501	622	0.06128
		364.622	0.05588	623	0.05985
		364.822	0.05677	624	0.05868
		365.022	0.05767	625	0.05683
		365.222	0.05857	626	0.05521
		365.422	0.05949	627	0.05351
		365.622	0.06042	628	0.05156
		365.822	0.06136	629	0.04943
		366.022	0.0623	630	0.04785
		366.222	0.06326	631	0.04726
		366.422	0.06423	632	0.04656
		366.622	0.06521	633	0.04529
		366.822	0.0662	634	0.04404
		367.022	0.0672	635	0.04285
		367.222	0.06822	636	0.0411
		367.422	0.06924	637	0.03903
		367.623	0.07027	638	0.0377
		367.823	0.07132	639	0.03747
		368.023	0.07237	640	0.03612
		368.223	0.07344	641	0.03523
		368.423	0.07451	642	0.03386
		368.623	0.0756	643	0.0331
		368.823	0.0767	644	0.03179
		369.023	0.07781	645	0.03092
		369.223	0.07893	646	0.03023
		369.423	0.08006	647	0.02983
		369.623	0.0812	648	0.02873
		369.823	0.08236	649	0.02631
		370.023	0.08352	650	0.02439
		370.223	0.0847	651	0.02382
		370.423	0.08589	652	0.02317
		370.624	0.08709	653	0.02341
		370.824	0.0883	654	0.02268
		371.024	0.08952	655	0.0218
		371.224	0.09075	656	0.0152
		371.424	0.09199	657	0.01696
		371.624	0.09325	658	0.02047
		371.824	0.09452	659	0.01869
		372.024	0.09579	660	0.01887
		372.224	0.09708	661	0.0176
		372.424	0.09838	662	0.01672
		372.624	0.0997	663	0.01635
		372.824	0.10102	664	0.01575
		373.024	0.10235	665	0.01514
		373.224	0.1037	666	0.01447
		373.424	0.10506	667	0.01397
		373.625	0.10643	668	0.01342
		373.825	0.10781	669	0.01314
		374.025	0.1092	670	0.01189
		374.225	0.1106	671	0.01185
		374.425	0.11202	672	0.01093
		374.625	0.11345	673	0.01058
		374.825	0.11488	674	0.01053
		375.025	0.11633	675	0.00982
		375.225	0.1178	676	0.0093
		375.425	0.11927	677	0.00922
		375.625	0.12075	678	0.00833
		375.825	0.12225	679	0.00827
		376.025	0.12375	680	0.00789
		376.225	0.12527	681	0.00748
		376.425	0.1268	682	0.00699
		376.626	0.12834	683	0.0066
		376.826	0.12989	684	0.00622
		377.026	0.13146	685	0.00571
		377.226	0.13303	686	0.00547
		377.426	0.13462	687	0.00521
		377.626	0.13622	688	0.00505
		377.826	0.13782	689	0.0049
		378.026	0.13944	690	0.00451
		378.226	0.14108	691	0.00412
		378.426	0.14272	692	0.00372
		378.626	0.14437	693	0.00362
		378.826	0.14604	694	0.00333
		379.026	0.14771	695	0.00304
		379.226	0.1494	696	0.00275
		379.426	0.1511	697	0.00253
		379.627	0.15281	698	0.00221
		379.827	0.15453	699	0.00229
		380.027	0.15626	700	0.00203
		380.227	0.158	701	0.00208
		380.427	0.15975	702	0.00183
		380.627	0.16151	703	0.0017
		380.827	0.16329	704	0.0014
		381.027	0.16507	705	0.00145
		381.227	0.16687	706	0.00127
		381.427	0.16867	707	0.00083284
		381.627	0.17049	708	0.000833479
		381.827	0.17232	709	0.000930455
		382.027	0.17415	710	0.000564196
		382.227	0.176	711	0.000773906
		382.427	0.17786	712	0.000723303
		382.628	0.17973	713	0.000688072
		382.828	0.1816	714	0.000234701
		383.028	0.18349	715	0.000381895
		383.228	0.18539	716	0.000632599
		383.428	0.1873	717	0.000470286
		383.628	0.18922	718	0.000188065
		383.828	0.19115	719	2.78026e-05
		384.028	0.19309	720	0.000188319
		384.228	0.19504	721	0.000293494
		384.428	0.19699	722	0
		384.628	0.19896	723	0.000222008
		384.828	0.20094	724	0.000141684
		385.028	0.20292	725	0.000140274
		385.228	0.20492	726	0.0002311
		385.428	0.20693	727	0.000320902
		385.629	0.20894	728	0.000356387
		385.829	0.21096	729	0.000381622
		386.029	0.213	730	0.000507294
		386.229	0.21504	731	0.000563276
		386.429	0.21709	732	0.000507548
		386.629	0.21915	733	0.000935552
		386.829	0.22122	734	0.000846004
		387.029	0.2233	735	0.00115
		387.229	0.22538	736	0.00124
		387.429	0.22748	737	0.00146
		387.629	0.22958	738	0.00151
		387.829	0.23169	739	0.00138
		388.029	0.23381	740	0.00163
		388.229	0.23594	741	0.00196
		388.429	0.23807	742	0.00196
		388.63	0.24022	743	0.00202
		388.83	0.24237	744	0.0027
		389.03	0.24453	745	0.00272
		389.23	0.24669	746	0.00304
		389.43	0.24887	747	0.00288
		389.63	0.25105	748	0.00308
		389.83	0.25324	749	0.00318
		390.03	0.25543	750	0.00302
		390.23	0.25764	751	0.00343
		390.43	0.25985	752	0.00354
		390.63	0.26206	753	0.00377
		390.83	0.26429	754	0.00386
		391.03	0.26652	755	0.00425
		391.23	0.26876	756	0.00424
		391.43	0.271	757	0.00426
		391.631	0.27325	758	0.00425
		391.831	0.27551	759	0.00456
		392.031	0.27777	760	0.00477
		392.231	0.28004	761	0.00518
		392.431	0.28231	762	0.00561
		392.631	0.2846	763	0.00538
		392.831	0.28688	764	0.00561
		393.031	0.28917	765	0.00583
		393.231	0.29147	766	0.00627
		393.431	0.29377	767	0.00666
		393.631	0.29608	768	0.00667
		393.831	0.29839	769	0.00662
		394.031	0.30071	770	0.00688
		394.231	0.30304	771	0.00698
		394.431	0.30536	772	0.00763
		394.632	0.3077	773	0.00755
		394.832	0.31003	774	0.00804
		395.032	0.31237	775	0.00815
		395.232	0.31472	776	0.00842
		395.432	0.31707	777	0.0086
		395.632	0.31942	778	0.00874
		395.832	0.32178	779	0.00873
		396.032	0.32414	780	0.00907
		396.232	0.32651	781	0.00903
		396.432	0.32887	782	0.00942
		396.632	0.33125	783	0.00966
		396.832	0.33362	784	0.00992
		397.032	0.336	785	0.01007
		397.232	0.33838	786	0.01016
		397.432	0.34076	787	0.01054
		397.633	0.34315	788	0.01076
		397.833	0.34554	789	0.01092
		398.033	0.34793	790	0.01138
		398.233	0.35033	791	0.01153
		398.433	0.35272	792	0.01182
		398.633	0.35512	793	0.01228
		398.833	0.35752	794	0.01162
		399.033	0.35992	795	0.01258
		399.233	0.36233	796	0.01298
		399.433	0.36473	797	0.01285
		399.633	0.36714	798	0.0134
		399.833	0.36955	799	0.01378
		400.033	0.37195	800	0.01384
		400.233	0.37436
		400.433	0.37677
		400.634	0.37919
		400.834	0.3816
		401.034	0.38401
		401.234	0.38642
		401.434	0.38884
		401.634	0.39125
		401.834	0.39366
		402.034	0.39608
		402.234	0.39849
		402.434	0.4009
		402.634	0.40331
		402.834	0.40573
		403.034	0.40814
		403.234	0.41054
		403.434	0.41295
		403.635	0.41536
		403.835	0.41776
		404.035	0.42017
		404.235	0.42257
		404.435	0.42497
		404.635	0.42737
		404.835	0.42977
		405.035	0.43216
		405.235	0.43455
		405.435	0.43694
		405.635	0.43933
		405.835	0.44171
		406.035	0.4441
		406.235	0.44647
		406.435	0.44885
		406.636	0.45122
		406.836	0.45359
		407.036	0.45596
		407.236	0.45832
		407.436	0.46068
		407.636	0.46303
		407.836	0.46538
		408.036	0.46773
		408.236	0.47007
		408.436	0.47241
		408.636	0.47474
		408.836	0.47707
		409.036	0.4794
		409.236	0.48172
		409.436	0.48403
		409.637	0.48634
		409.837	0.48865
		410.037	0.49095
		410.237	0.49324
		410.437	0.49553
		410.637	0.49781
		410.837	0.50009
		411.037	0.50236
		411.237	0.50463
		411.437	0.50689
		411.637	0.50914
		411.837	0.51139
		412.037	0.51363
		412.237	0.51587
		412.437	0.5181
		412.638	0.52032
		412.838	0.52253
		413.038	0.52474
		413.238	0.52694
		413.438	0.52914
		413.638	0.53132
		413.838	0.5335
		414.038	0.53568
		414.238	0.53784
		414.438	0.54
		414.638	0.54215
		414.838	0.54429
		415.038	0.54643
		415.238	0.54855
		415.438	0.55067
		415.639	0.55278
		415.839	0.55489
		416.039	0.55698
		416.239	0.55907
		416.439	0.56114
		416.639	0.56321
		416.839	0.56527
		417.039	0.56733
		417.239	0.56937
		417.439	0.57141
		417.639	0.57343
		417.839	0.57545
		418.039	0.57746
		418.239	0.57946
		418.439	0.58145
		418.64	0.58343
		418.84	0.5854
		419.04	0.58736
		419.24	0.58931
		419.44	0.59126
		419.64	0.59319
		419.84	0.59512
		420.04	0.59703
		420.24	0.59894
		420.44	0.60083
		420.64	0.60272
		420.84	0.60459
		421.04	0.60646
		421.24	0.60832
		421.44	0.61016
		421.641	0.612
		421.841	0.61383
		422.041	0.61564
		422.241	0.61745
		422.441	0.61924
		422.641	0.62103
		422.841	0.6228
		423.041	0.62457
		423.241	0.62632
		423.441	0.62807
		423.641	0.6298
		423.841	0.63152
		424.041	0.63324
		424.241	0.63494
		424.441	0.63663
		424.642	0.63831
		424.842	0.63998
		425.042	0.64164
		425.242	0.64329
		425.442	0.64493
		425.642	0.64656
		425.842	0.64818
		426.042	0.64978
		426.242	0.65138
		426.442	0.65296
		426.642	0.65454
		426.842	0.6561
		427.042	0.65765
		427.242	0.6592
		427.442	0.66073
		427.643	0.66225
		427.843	0.66376
		428.043	0.66525
		428.243	0.66674
		428.443	0.66822
		428.643	0.66969
		428.843	0.67114
		429.043	0.67258
		429.243	0.67402
		429.443	0.67544
		429.643	0.67685
		429.843	0.67825
		430.043	0.67964
		430.243	0.68102
		430.443	0.68239
		430.644	0.68375
		430.844	0.6851
		431.044	0.68643
		431.244	0.68776
		431.444	0.68908
		431.644	0.69038
		431.844	0.69167
		432.044	0.69296
		432.244	0.69423
		432.444	0.69549
		432.644	0.69674
		432.844	0.69798
		433.044	0.69921
		433.244	0.70043
		433.444	0.70164
		433.645	0.70284
		433.845	0.70403
		434.045	0.70521
		434.245	0.70638
		434.445	0.70753
		434.645	0.70868
		434.845	0.70982
		435.045	0.71094
		435.245	0.71206
		435.445	0.71317
		435.645	0.71426
		435.845	0.71535
		436.045	0.71642
		436.245	0.71749
		436.445	0.71855
		436.646	0.71959
		436.846	0.72063
		437.046	0.72166
		437.246	0.72267
		437.446	0.72368
		437.646	0.72468
		437.846	0.72567
		438.046	0.72665
		438.246	0.72762
		438.446	0.72857
		438.646	0.72953
		438.846	0.73047
		439.046	0.7314
		439.246	0.73232
		439.446	0.73323
		439.647	0.73414
		439.847	0.73503
		440.047	0.73592
		440.247	0.7368
		440.447	0.73767
		440.647	0.73853
		440.847	0.73938
		441.047	0.74022
		441.247	0.74105
		441.447	0.74188
		441.647	0.74269
		441.847	0.7435
		442.047	0.7443
		442.247	0.74509
		442.447	0.74588
		442.648	0.74665
		442.848	0.74742
		443.048	0.74818
		443.248	0.74893
		443.448	0.74968
		443.648	0.75041
		443.848	0.75114
		444.048	0.75186
		444.248	0.75257
		444.448	0.75328
		444.648	0.75398
		444.848	0.75467
		445.048	0.75535
		445.248	0.75602
		445.448	0.75669
		445.649	0.75736
		445.849	0.75801
		446.049	0.75866
		446.249	0.7593
		446.449	0.75993
		446.649	0.76056
		446.849	0.76118
		447.049	0.7618
		447.249	0.7624
		447.449	0.76301
		447.649	0.7636
		447.849	0.76419
		448.049	0.76477
		448.249	0.76535
		448.449	0.76592
		448.65	0.76649
		448.85	0.76705
		449.05	0.7676
		449.25	0.76815
		449.45	0.76869
		449.65	0.76923
		449.85	0.76976
		450.05	0.77029
		450.25	0.77081
		450.45	0.77132
		450.65	0.77183
		450.85	0.77234
		451.05	0.77284
		451.25	0.77334
		451.45	0.77383
		451.651	0.77431
		451.851	0.7748
		452.051	0.77527
		452.251	0.77575
		452.451	0.77622
		452.651	0.77668
		452.851	0.77714
		453.051	0.7776
		453.251	0.77805
		453.451	0.7785
		453.651	0.77894
		453.851	0.77938
		454.051	0.77982
		454.251	0.78025
		454.451	0.78068
		454.652	0.78111
		454.852	0.78153
		455.052	0.78195
		455.252	0.78237
		455.452	0.78278
		455.652	0.78319
		455.852	0.7836
		456.052	0.784
		456.252	0.7844
		456.452	0.7848
		456.652	0.7852
		456.852	0.78559
		457.052	0.78598
		457.252	0.78637
		457.452	0.78675
		457.653	0.78714
		457.853	0.78752
		458.053	0.7879
		458.253	0.78828
		458.453	0.78865
		458.653	0.78902
		458.853	0.7894
		459.053	0.78977
		459.253	0.79013
		459.453	0.7905
		459.653	0.79087
		459.853	0.79123
		460.053	0.79159
		460.253	0.79195
		460.453	0.79231
		460.654	0.79267
		460.854	0.79303
		461.054	0.79338
		461.254	0.79374
		461.454	0.79409
		461.654	0.79445
		461.854	0.7948
		462.054	0.79515
		462.254	0.7955
		462.454	0.79586
		462.654	0.79621
		462.854	0.79656
		463.054	0.79691
		463.254	0.79726
		463.454	0.7976
		463.655	0.79795
		463.855	0.7983
		464.055	0.79865
		464.255	0.799
		464.455	0.79935
		464.655	0.7997
		464.855	0.80005
		465.055	0.8004
		465.255	0.80075
		465.455	0.8011
		465.655	0.80145
		465.855	0.8018
		466.055	0.80215
		466.255	0.8025
		466.455	0.80286
		466.656	0.80321
		466.856	0.80357
		467.056	0.80392
		467.256	0.80428
		467.456	0.80464
		467.656	0.80499
		467.856	0.80535
		468.056	0.80571
		468.256	0.80608
		468.456	0.80644
		468.656	0.8068
		468.856	0.80717
		469.056	0.80753
		469.256	0.8079
		469.456	0.80827
		469.657	0.80864
		469.857	0.80902
		470.057	0.80939
		470.257	0.80977
		470.457	0.81014
		470.657	0.81052
		470.857	0.8109
		471.057	0.81129
		471.257	0.81167
		471.457	0.81206
		471.657	0.81245
		471.857	0.81284
		472.057	0.81323
		472.257	0.81362
		472.457	0.81402
		472.658	0.81442
		472.858	0.81482
		473.058	0.81522
		473.258	0.81562
		473.458	0.81603
		473.658	0.81644
		473.858	0.81685
		474.058	0.81727
		474.258	0.81768
		474.458	0.8181
		474.658	0.81852
		474.858	0.81894
		475.058	0.81937
		475.258	0.8198
		475.458	0.82023
		475.659	0.82066
		475.859	0.8211
		476.059	0.82154
		476.259	0.82198
		476.459	0.82242
		476.659	0.82287
		476.859	0.82332
		477.059	0.82377
		477.259	0.82422
		477.459	0.82468
		477.659	0.82514
		477.859	0.8256
		478.059	0.82607
		478.259	0.82653
		478.459	0.82701
		478.66	0.82748
		478.86	0.82796
		479.06	0.82843
		479.26	0.82892
		479.46	0.8294
		479.66	0.82989
		479.86	0.83038
		480.06	0.83087
		480.26	0.83137
		480.46	0.83187
		480.66	0.83237
		480.86	0.83288
		481.06	0.83339
		481.26	0.8339
		481.46	0.83441
		481.661	0.83493
		481.861	0.83545
		482.061	0.83597
		482.261	0.8365
		482.461	0.83703
		482.661	0.83756
		482.861	0.83809
		483.061	0.83863
		483.261	0.83917
		483.461	0.83971
		483.661	0.84026
		483.861	0.84081
		484.061	0.84136
		484.261	0.84192
		484.461	0.84248
		484.662	0.84304
		484.862	0.8436
		485.062	0.84417
		485.262	0.84474
		485.462	0.84531
		485.662	0.84589
		485.862	0.84647
		486.062	0.84705
		486.262	0.84763
		486.462	0.84822
		486.662	0.84881
		486.862	0.8494
		487.062	0.85
		487.262	0.8506
		487.462	0.8512
		487.663	0.8518
		487.863	0.85241
		488.063	0.85302
		488.263	0.85363
		488.463	0.85424
		488.663	0.85486
		488.863	0.85548
		489.063	0.85611
		489.263	0.85673
		489.463	0.85736
		489.663	0.85799
		489.863	0.85862
		490.063	0.85926
		490.263	0.8599
		490.463	0.86054
		490.664	0.86118
		490.864	0.86183
		491.064	0.86247
		491.264	0.86313
		491.464	0.86378
		491.664	0.86443
		491.864	0.86509
		492.064	0.86575
		492.264	0.86641
		492.464	0.86708
		492.664	0.86774
		492.864	0.86841
		493.064	0.86908
		493.264	0.86976
		493.464	0.87043
		493.665	0.87111
		493.865	0.87179
		494.065	0.87247
		494.265	0.87315
		494.465	0.87384
		494.665	0.87453
		494.865	0.87522
		495.065	0.87591
		495.265	0.8766
		495.465	0.8773
		495.665	0.87799
		495.865	0.87869
		496.065	0.87939
		496.265	0.88009
		496.465	0.8808
		496.666	0.8815
		496.866	0.88221
		497.066	0.88291
		497.266	0.88362
		497.466	0.88434
		497.666	0.88505
		497.866	0.88576
		498.066	0.88648
		498.266	0.88719
		498.466	0.88791
		498.666	0.88863
		498.866	0.88935
		499.066	0.89007
		499.266	0.89079
		499.466	0.89152
		499.667	0.89224
		499.867	0.89297
		500.067	0.89369
		500.267	0.89442
		500.467	0.89515
		500.667	0.89588
		500.867	0.89661
		501.067	0.89734
		501.267	0.89807
		501.467	0.8988
		501.667	0.89953
		501.867	0.90026
		502.067	0.901
		502.267	0.90173
		502.467	0.90247
		502.668	0.9032
		502.868	0.90394
		503.068	0.90467
		503.268	0.90541
		503.468	0.90614
		503.668	0.90688
		503.868	0.90762
		504.068	0.90835
		504.268	0.90909
		504.468	0.90983
		504.668	0.91056
		504.868	0.9113
		505.068	0.91204
		505.268	0.91277
		505.468	0.91351
		505.669	0.91424
		505.869	0.91498
		506.069	0.91571
		506.269	0.91645
		506.469	0.91718
		506.669	0.91792
		506.869	0.91865
		507.069	0.91938
		507.269	0.92011
		507.469	0.92085
		507.669	0.92158
		507.869	0.92231
		508.069	0.92303
		508.269	0.92376
		508.469	0.92449
		508.67	0.92522
		508.87	0.92594
		509.07	0.92667
		509.27	0.92739
		509.47	0.92811
		509.67	0.92883
		509.87	0.92955
		510.07	0.93027
		510.27	0.93099
		510.47	0.9317
		510.67	0.93242
		510.87	0.93313
		511.07	0.93384
		511.27	0.93455
		511.47	0.93526
		511.671	0.93597
		511.871	0.93667
		512.071	0.93737
		512.271	0.93808
		512.471	0.93878
		512.671	0.93947
		512.871	0.94017
		513.071	0.94086
		513.271	0.94155
		513.471	0.94224
		513.671	0.94293
		513.871	0.94362
		514.071	0.9443
		514.271	0.94498
		514.471	0.94566
		514.672	0.94634
		514.872	0.94701
		515.072	0.94768
		515.272	0.94835
		515.472	0.94902
		515.672	0.94968
		515.872	0.95034
		516.072	0.951
		516.272	0.95166
		516.472	0.95231
		516.672	0.95296
		516.872	0.95361
		517.072	0.95426
		517.272	0.9549
		517.472	0.95554
		517.673	0.95618
		517.873	0.95681
		518.073	0.95744
		518.273	0.95807
		518.473	0.95869
		518.673	0.95931
		518.873	0.95993
		519.073	0.96054
		519.273	0.96115
		519.473	0.96176
		519.673	0.96236
		519.873	0.96296
		520.073	0.96356
		520.273	0.96416
		520.473	0.96475
		520.674	0.96533
		520.874	0.96591
		521.074	0.96649
		521.274	0.96707
		521.474	0.96764
		521.674	0.96821
		521.874	0.96877
		522.074	0.96933
		522.274	0.96989
		522.474	0.97044
		522.674	0.97099
		522.874	0.97153
		523.074	0.97207
		523.274	0.97261
		523.474	0.97314
		523.675	0.97366
		523.875	0.97419
		524.075	0.97471
		524.275	0.97522
		524.475	0.97573
		524.675	0.97624
		524.875	0.97674
		525.075	0.97723
		525.275	0.97773
		525.475	0.97821
		525.675	0.9787
		525.875	0.97918
		526.075	0.97965
		526.275	0.98012
		526.475	0.98058
		526.676	0.98104
		526.876	0.9815
		527.076	0.98195
		527.276	0.98239
		527.476	0.98284
		527.676	0.98327
		527.876	0.9837
		528.076	0.98413
		528.276	0.98455
		528.476	0.98496
		528.676	0.98537
		528.876	0.98578
		529.076	0.98618
		529.276	0.98658
		529.476	0.98697
		529.677	0.98735
		529.877	0.98773
		530.077	0.9881
		530.277	0.98847
		530.477	0.98884
		530.677	0.98919
		530.877	0.98955
		531.077	0.9899
		531.277	0.99024
		531.477	0.99057
		531.677	0.99091
		531.877	0.99123
		532.077	0.99155
		532.277	0.99187
		532.477	0.99217
		532.678	0.99248
		532.878	0.99277
		533.078	0.99307
		533.278	0.99335
		533.478	0.99363
		533.678	0.99391
		533.878	0.99418
		534.078	0.99444
		534.278	0.9947
		534.478	0.99495
		534.678	0.99519
		534.878	0.99543
		535.078	0.99567
		535.278	0.9959
		535.478	0.99612
		535.679	0.99633
		535.879	0.99654
		536.079	0.99675
		536.279	0.99695
		536.479	0.99714
		536.679	0.99732
		536.879	0.9975
		537.079	0.99768
		537.279	0.99785
		537.479	0.99801
		537.679	0.99816
		537.879	0.99831
		538.079	0.99845
		538.279	0.99859
		538.479	0.99872
		538.68	0.99884
		538.88	0.99896
		539.08	0.99907
		539.28	0.99918
		539.48	0.99928
		539.68	0.99937
		539.88	0.99946
		540.08	0.99954
		540.28	0.99961
		540.48	0.99968
		540.68	0.99974
		540.88	0.9998
		541.08	0.99984
		541.28	0.99988
		541.48	0.99992
		541.681	0.99995
		541.881	0.99997
		542.081	0.99999
		542.281	1
		542.481	1
		542.681	1
		542.881	0.99999
		543.081	0.99997
		543.281	0.99995
		543.481	0.99992
		543.681	0.99988
		543.881	0.99984
		544.081	0.99979
		544.281	0.99973
		544.481	0.99967
		544.682	0.9996
		544.882	0.99953
		545.082	0.99944
		545.282	0.99936
		545.482	0.99926
		545.682	0.99916
		545.882	0.99905
		546.082	0.99893
		546.282	0.99881
		546.482	0.99868
		546.682	0.99855
		546.882	0.99841
		547.082	0.99826
		547.282	0.9981
		547.482	0.99794
		547.683	0.99778
		547.883	0.9976
		548.083	0.99742
		548.283	0.99723
		548.483	0.99704
		548.683	0.99683
		548.883	0.99663
		549.083	0.99641
		549.283	0.99619
		549.483	0.99596
		549.683	0.99573
		549.883	0.99549
		550.083	0.99524
		550.283	0.99498
		550.483	0.99472
		550.684	0.99445
		550.884	0.99418
		551.084	0.9939
		551.284	0.99361
		551.484	0.99332
		551.684	0.99301
		551.884	0.99271
		552.084	0.99239
		552.284	0.99207
		552.484	0.99174
		552.684	0.99141
		552.884	0.99107
		553.084	0.99072
		553.284	0.99037
		553.484	0.99001
		553.685	0.98964
		553.885	0.98927
		554.085	0.98888
		554.285	0.9885
		554.485	0.9881
		554.685	0.9877
		554.885	0.9873
		555.085	0.98688
		555.285	0.98647
		555.485	0.98604
		555.685	0.98561
		555.885	0.98517
		556.085	0.98472
		556.285	0.98427
		556.486	0.98381
		556.686	0.98335
		556.886	0.98287
		557.086	0.9824
		557.286	0.98191
		557.486	0.98142
		557.686	0.98092
		557.886	0.98042
		558.086	0.97991
		558.286	0.97939
		558.486	0.97887
		558.686	0.97834
		558.886	0.9778
		559.086	0.97726
		559.286	0.97671
		559.486	0.97616
		559.687	0.9756
		559.887	0.97503
		560.087	0.97446
		560.287	0.97388
		560.487	0.97329
		560.687	0.9727
		560.887	0.9721
		561.087	0.9715
		561.287	0.97089
		561.487	0.97027
		561.687	0.96965
		561.887	0.96902
		562.087	0.96838
		562.287	0.96774
		562.487	0.96709
		562.688	0.96644
		562.888	0.96578
		563.088	0.96511
		563.288	0.96444
		563.488	0.96376
		563.688	0.96308
		563.888	0.96239
		564.088	0.96169
		564.288	0.96099
		564.488	0.96028
		564.688	0.95957
		564.888	0.95885
		565.088	0.95813
		565.288	0.95739
		565.489	0.95666
		565.689	0.95591
		565.889	0.95516
		566.089	0.95441
		566.289	0.95365
		566.489	0.95288
		566.689	0.95211
		566.889	0.95133
		567.089	0.95055
		567.289	0.94976
		567.489	0.94897
		567.689	0.94817
		567.889	0.94736
		568.089	0.94655
		568.289	0.94573
		568.49	0.94491
		568.69	0.94408
		568.89	0.94325
		569.09	0.94241
		569.29	0.94156
		569.49	0.94071
		569.69	0.93986
		569.89	0.939
		570.09	0.93813
		570.29	0.93726
		570.49	0.93638
		570.69	0.9355
		570.89	0.93461
		571.09	0.93372
		571.29	0.93282
		571.49	0.93192
		571.691	0.93101
		571.891	0.9301
		572.091	0.92918
		572.291	0.92825
		572.491	0.92732
		572.691	0.92639
		572.891	0.92545
		573.091	0.92451
		573.291	0.92356
		573.491	0.9226
		573.691	0.92164
		573.891	0.92068
		574.091	0.91971
		574.291	0.91873
		574.491	0.91775
		574.692	0.91677
		574.892	0.91578
		575.092	0.91479
		575.292	0.91379
		575.492	0.91279
		575.692	0.91178
		575.892	0.91076
		576.092	0.90975
		576.292	0.90873
		576.492	0.9077
		576.692	0.90667
		576.892	0.90563
		577.092	0.90459
		577.292	0.90355
		577.492	0.9025
		577.693	0.90144
		577.893	0.90038
		578.093	0.89932
		578.293	0.89825
		578.493	0.89718
		578.693	0.8961
		578.893	0.89502
		579.093	0.89394
		579.293	0.89285
		579.493	0.89176
		579.693	0.89066
		579.893	0.88956
		580.093	0.88845
		580.293	0.88734
		580.494	0.88622
		580.694	0.88511
		580.894	0.88398
		581.094	0.88286
		581.294	0.88173
		581.494	0.88059
		581.694	0.87945
		581.894	0.87831
		582.094	0.87716
		582.294	0.87601
		582.494	0.87486
		582.694	0.8737
		582.894	0.87254
		583.094	0.87137
		583.294	0.8702
		583.495	0.86903
		583.695	0.86785
		583.895	0.86667
		584.095	0.86549
		584.295	0.8643
		584.495	0.86311
		584.695	0.86191
		584.895	0.86071
		585.095	0.85951
		585.295	0.8583
		585.495	0.85709
		585.695	0.85588
		585.895	0.85466
		586.095	0.85344
		586.295	0.85222
		586.495	0.85099
		586.696	0.84976
		586.896	0.84853
		587.096	0.84729
		587.296	0.84605
		587.496	0.84481
		587.696	0.84357
		587.896	0.84232
		588.096	0.84106
		588.296	0.83981
		588.496	0.83855
		588.696	0.83729
		588.896	0.83602
		589.096	0.83476
		589.296	0.83349
		589.496	0.83221
		589.697	0.83094
		589.897	0.82966
		590.097	0.82837
		590.297	0.82709
		590.497	0.8258
		590.697	0.82451
		590.897	0.82322
		591.097	0.82192
		591.297	0.82062
		591.497	0.81932
		591.697	0.81801
		591.897	0.81671
		592.097	0.8154
		592.297	0.81409
		592.497	0.81277
		592.698	0.81145
		592.898	0.81013
		593.098	0.80881
		593.298	0.80749
		593.498	0.80616
		593.698	0.80483
		593.898	0.8035
		594.098	0.80216
		594.298	0.80083
		594.498	0.79949
		594.698	0.79815
		594.898	0.7968
		595.098	0.79546
		595.298	0.79411
		595.499	0.79276
		595.699	0.79141
		595.899	0.79005
		596.099	0.7887
		596.299	0.78734
		596.499	0.78598
		596.699	0.78462
		596.899	0.78325
		597.099	0.78189
		597.299	0.78052
		597.499	0.77915
		597.699	0.77778
		597.899	0.7764
		598.099	0.77503
		598.299	0.77365
		598.5	0.77227
		598.7	0.77089
		598.9	0.76951
		599.1	0.76812
		599.3	0.76673
		599.5	0.76535
		599.7	0.76396
		599.9	0.76257
		600.1	0.76117
		600.3	0.75978
		600.5	0.75838
		600.7	0.75699
		600.9	0.75559
		601.1	0.75419
		601.3	0.75279
		601.5	0.75138
		601.701	0.74998
		601.901	0.74857
		602.101	0.74716
		602.301	0.74576
		602.501	0.74435
		602.701	0.74294
		602.901	0.74152
		603.101	0.74011
		603.301	0.7387
		603.501	0.73728
		603.701	0.73586
		603.901	0.73444
		604.101	0.73302
		604.301	0.7316
		604.501	0.73018
		604.702	0.72876
		604.902	0.72734
		605.102	0.72591
		605.302	0.72449
		605.502	0.72306
		605.702	0.72163
		605.902	0.72021
		606.102	0.71878
		606.302	0.71735
		606.502	0.71592
		606.702	0.71449
		606.902	0.71305
		607.102	0.71162
		607.302	0.71019
		607.503	0.70875
		607.703	0.70732
		607.903	0.70588
		608.103	0.70445
		608.303	0.70301
		608.503	0.70157
		608.703	0.70013
		608.903	0.6987
		609.103	0.69726
		609.303	0.69582
		609.503	0.69438
		609.703	0.69294
		609.903	0.69149
		610.103	0.69005
		610.303	0.68861
		610.504	0.68717
		610.704	0.68573
		610.904	0.68428
		611.104	0.68284
		611.304	0.6814
		611.504	0.67995
		611.704	0.67851
		611.904	0.67706
		612.104	0.67562
		612.304	0.67417
		612.504	0.67273
		612.704	0.67128
		612.904	0.66984
		613.104	0.66839
		613.304	0.66695
		613.505	0.6655
		613.705	0.66406
		613.905	0.66261
		614.105	0.66117
		614.305	0.65972
		614.505	0.65828
		614.705	0.65683
		614.905	0.65538
		615.105	0.65394
		615.305	0.65249
		615.505	0.65105
		615.705	0.6496
		615.905	0.64816
		616.105	0.64671
		616.305	0.64527
		616.505	0.64383
		616.706	0.64238
		616.906	0.64094
		617.106	0.6395
		617.306	0.63805
		617.506	0.63661
		617.706	0.63517
		617.906	0.63372
		618.106	0.63228
		618.306	0.63084
		618.506	0.6294
		618.706	0.62796
		618.906	0.62652
		619.106	0.62508
		619.306	0.62364
		619.506	0.6222
		619.707	0.62076
		619.907	0.61933
		620.107	0.61789
		620.307	0.61645
		620.507	0.61502
		620.707	0.61358
		620.907	0.61215
		621.107	0.61071
		621.307	0.60928
		621.507	0.60784
		621.707	0.60641
		621.907	0.60498
		622.107	0.60355
		622.307	0.60212
		622.508	0.60069
		622.708	0.59926
		622.908	0.59783
		623.108	0.59641
		623.308	0.59498
		623.508	0.59356
		623.708	0.59213
		623.908	0.59071
		624.108	0.58928
		624.308	0.58786
		624.508	0.58644
		624.708	0.58502
		624.908	0.5836
		625.108	0.58218
		625.308	0.58077
		625.509	0.57935
		625.709	0.57793
		625.909	0.57652
		626.109	0.57511
		626.309	0.57369
		626.509	0.57228
		626.709	0.57087
		626.909	0.56946
		627.109	0.56805
		627.309	0.56665
		627.509	0.56524
		627.709	0.56384
		627.909	0.56243
		628.109	0.56103
		628.309	0.55963
		628.51	0.55823
		628.71	0.55683
		628.91	0.55543
		629.11	0.55404
		629.31	0.55264
		629.51	0.55125
		629.71	0.54985
		629.91	0.54846
		630.11	0.54707
		630.31	0.54568
		630.51	0.54429
		630.71	0.54291
		630.91	0.54152
		631.11	0.54014
		631.31	0.53876
		631.51	0.53738
		631.711	0.536
		631.911	0.53462
		632.111	0.53324
		632.311	0.53187
		632.511	0.53049
		632.711	0.52912
		632.911	0.52775
		633.111	0.52638
		633.311	0.52501
		633.511	0.52365
		633.711	0.52228
		633.911	0.52092
		634.111	0.51955
		634.311	0.51819
		634.511	0.51683
		634.712	0.51548
		634.912	0.51412
		635.112	0.51277
		635.312	0.51141
		635.512	0.51006
		635.712	0.50871
		635.912	0.50737
		636.112	0.50602
		636.312	0.50467
		636.512	0.50333
		636.712	0.50199
		636.912	0.50065
		637.112	0.49931
		637.312	0.49798
		637.513	0.49664
		637.713	0.49531
		637.913	0.49398
		638.113	0.49265
		638.313	0.49132
		638.513	0.48999
		638.713	0.48867
		638.913	0.48735
		639.113	0.48603
		639.313	0.48471
		639.513	0.48339
		639.713	0.48207
		639.913	0.48076
		640.113	0.47945
		640.313	0.47814
		640.514	0.47683
		640.714	0.47552
		640.914	0.47422
		641.114	0.47292
		641.314	0.47162
		641.514	0.47032
		641.714	0.46902
		641.914	0.46773
		642.114	0.46643
		642.314	0.46514
		642.514	0.46385
		642.714	0.46256
		642.914	0.46128
		643.114	0.45999
		643.314	0.45871
		643.514	0.45743
		643.715	0.45616
		643.915	0.45488
		644.115	0.45361
		644.315	0.45233
		644.515	0.45106
		644.715	0.4498
		644.915	0.44853
		645.115	0.44727
		645.315	0.446
		645.515	0.44474
		645.715	0.44349
		645.915	0.44223
		646.115	0.44098
		646.315	0.43972
		646.516	0.43847
		646.716	0.43723
		646.916	0.43598
		647.116	0.43474
		647.316	0.43349
		647.516	0.43225
		647.716	0.43102
		647.916	0.42978
		648.116	0.42855
		648.316	0.42732
		648.516	0.42609
		648.716	0.42486
		648.916	0.42364
		649.116	0.42241
		649.316	0.42119
		649.517	0.41997
		649.717	0.41876
		649.917	0.41754
		650.117	0.41633
		650.317	0.41512
		650.517	0.41391
		650.717	0.41271
		650.917	0.4115
		651.117	0.4103
		651.317	0.4091
		651.517	0.40791
		651.717	0.40671
		651.917	0.40552
		652.117	0.40433
		652.317	0.40314
		652.518	0.40195
		652.718	0.40077
		652.918	0.39959
		653.118	0.39841
		653.318	0.39723
		653.518	0.39606
		653.718	0.39488
		653.918	0.39371
		654.118	0.39254
		654.318	0.39138
		654.518	0.39021
		654.718	0.38905
		654.918	0.38789
		655.118	0.38673
		655.318	0.38558
		655.519	0.38443
		655.719	0.38328
		655.919	0.38213
		656.119	0.38098
		656.319	0.37984
		656.519	0.3787
		656.719	0.37756
		656.919	0.37642
		657.119	0.37529
		657.319	0.37415
		657.519	0.37302
		657.719	0.3719
		657.919	0.37077
		658.119	0.36965
		658.319	0.36853
		658.52	0.36741
		658.72	0.36629
		658.92	0.36518
		659.12	0.36406
		659.32	0.36295
		659.52	0.36185
		659.72	0.36074
		659.92	0.35964
		660.12	0.35854
		660.32	0.35744
		660.52	0.35635
		660.72	0.35525
		660.92	0.35416
		661.12	0.35307
		661.32	0.35199
		661.521	0.3509
		661.721	0.34982
		661.921	0.34874
		662.121	0.34766
		662.321	0.34659
		662.521	0.34552
		662.721	0.34444
		662.921	0.34338
		663.121	0.34231
		663.321	0.34125
		663.521	0.34019
		663.721	0.33913
		663.921	0.33807
		664.121	0.33702
		664.321	0.33597
		664.522	0.33492
		664.722	0.33387
		664.922	0.33283
		665.122	0.33178
		665.322	0.33074
		665.522	0.32971
		665.722	0.32867
		665.922	0.32764
		666.122	0.32661
		666.322	0.32558
		666.522	0.32455
		666.722	0.32353
		666.922	0.32251
		667.122	0.32149
		667.322	0.32047
		667.523	0.31946
		667.723	0.31845
		667.923	0.31744
		668.123	0.31643
		668.323	0.31543
		668.523	0.31442
		668.723	0.31342
		668.923	0.31242
		669.123	0.31143
		669.323	0.31044
		669.523	0.30945
		669.723	0.30846
		669.923	0.30747
		670.123	0.30649
		670.323	0.30551
		670.524	0.30453
		670.724	0.30355
		670.924	0.30258
		671.124	0.3016
		671.324	0.30063
		671.524	0.29967
		671.724	0.2987
		671.924	0.29774
		672.124	0.29678
		672.324	0.29582
		672.524	0.29486
		672.724	0.29391
		672.924	0.29296
		673.124	0.29201
		673.324	0.29106
		673.525	0.29012
		673.725	0.28918
		673.925	0.28824
		674.125	0.2873
		674.325	0.28637
		674.525	0.28543
		674.725	0.2845
		674.925	0.28358
		675.125	0.28265
		675.325	0.28173
		675.525	0.28081
		675.725	0.27989
		675.925	0.27897
		676.125	0.27806
		676.325	0.27715
		676.526	0.27624
		676.726	0.27533
		676.926	0.27443
		677.126	0.27352
		677.326	0.27262
		677.526	0.27173
		677.726	0.27083
		677.926	0.26994
		678.126	0.26905
		678.326	0.26816
		678.526	0.26727
		678.726	0.26639
		678.926	0.26551
		679.126	0.26463
		679.326	0.26375
		679.527	0.26287
		679.727	0.262
		679.927	0.26113
		680.127	0.26026
		680.327	0.2594
		680.527	0.25853
		680.727	0.25767
		680.927	0.25681
		681.127	0.25596
		681.327	0.2551
		681.527	0.25425
		681.727	0.2534
		681.927	0.25255
		682.127	0.25171
		682.327	0.25086
		682.528	0.25002
		682.728	0.24918
		682.928	0.24835
		683.128	0.24751
		683.328	0.24668
		683.528	0.24585
		683.728	0.24502
		683.928	0.2442
		684.128	0.24338
		684.328	0.24256
		684.528	0.24174
		684.728	0.24092
		684.928	0.24011
		685.128	0.2393
		685.328	0.23849
		685.529	0.23768
		685.729	0.23687
		685.929	0.23607
		686.129	0.23527
		686.329	0.23447
		686.529	0.23367
		686.729	0.23288
		686.929	0.23209
		687.129	0.2313
		687.329	0.23051
		687.529	0.22973
		687.729	0.22894
		687.929	0.22816
		688.129	0.22738
		688.329	0.22661
		688.53	0.22583
		688.73	0.22506
		688.93	0.22429
		689.13	0.22352
		689.33	0.22275
		689.53	0.22199
		689.73	0.22123
		689.93	0.22047
		690.13	0.21971
		690.33	0.21896
		690.53	0.2182
		690.73	0.21745
		690.93	0.21671
		691.13	0.21596
		691.33	0.21521
		691.531	0.21447
		691.731	0.21373
		691.931	0.21299
		692.131	0.21226
		692.331	0.21152
		692.531	0.21079
		692.731	0.21006
		692.931	0.20934
		693.131	0.20861
		693.331	0.20789
		693.531	0.20717
		693.731	0.20645
		693.931	0.20573
		694.131	0.20501
		694.331	0.2043
		694.532	0.20359
		694.732	0.20288
		694.932	0.20218
		695.132	0.20147
		695.332	0.20077
		695.532	0.20007
		695.732	0.19937
		695.932	0.19867
		696.132	0.19798
		696.332	0.19729
		696.532	0.1966
		696.732	0.19591
		696.932	0.19522
		697.132	0.19454
		697.332	0.19386
		697.533	0.19318
		697.733	0.1925
		697.933	0.19182
		698.133	0.19115
		698.333	0.19048
		698.533	0.18981
		698.733	0.18914
		698.933	0.18847
		699.133	0.18781
		699.333	0.18715
		699.533	0.18649
		699.733	0.18583
[truncated: 1,001 more rows]

## Sheet: Figure 4a
	TpBpy		Re-TpBpy
Wavelength (nm)	Normalized Intensity (a.u.)	Wavelength (nm)	Normalized Intensity (a.u.)
300	0.51738	300	0.25607
301	0.17936	301	0.34387
302	0.58637	302	0.19754
303	0.47599	303	0.27802
304	0.28974	304	0.45361
305	0.31043	305	0.26339
306	0.42081	306	0.27802
307	0.33113	307	0.50483
308	0.19316	308	0.43167
309	0.32423	309	0.41703
310	0.4415	310	0.30729
311	0.16556	311	0.27071
312	0.4277	312	0.10975
313	0.26214	313	0.4463
314	0.33802	314	0.49751
315	0.35872	315	0.13169
316	0.30353	316	0.39508
317	0.25524	317	0.46825
318	0.24834	318	0.35119
319	0.4277	319	0.24144
320	0.13797	320	0.4902
321	0.30353	321	0.46825
322	0.35872	322	0.36582
323	0.39321	323	0.41703
324	0.42081	324	0.29265
325	0.36562	325	0.34387
326	0.28284	326	0.45361
327	0.20006	327	0.54873
328	0.28284	328	0.38777
329	0.4553	329	0.3585
330	0.40011	330	0.37313
331	0.36562	331	0.34387
332	0.35872	332	0.4024
333	0.22075	333	0.29997
334	0.28284	334	0.0439
335	0.27594	335	0.54873
336	0.31043	336	0.3585
337	0.29663	337	0.23412
338	0.15177	338	0.36582
339	0.15866	339	0.30729
340	0.35872	340	0.42435
341	0.26214	341	0.27071
342	0.21385	342	0.33655
343	0.31043	343	0.39508
344	0.26904	344	0.38777
345	0.30353	345	0.45361
346	0.46909	346	0.3146
347	0.30353	347	0.32924
348	0.10348	348	0.24144
349	0.13797	349	0.10975
350	0.4553	350	0.33655
351	0.26904	351	0.43167
352	0.27594	352	0.13901
353	0.26904	353	0.32924
354	0.4346	354	0.53409
355	0.4346	355	0.3585
356	0.33802	356	0.35119
357	0.22765	357	0.29997
358	0.24834	358	0.25607
359	0.12417	359	0.50483
360	0.41391	360	0.41703
361	0.24834	361	0.25607
362	0.15177	362	0.38045
363	0.26214	363	0.66579
364	0.34492	364	0.41703
365	0.27594	365	0.48288
366	0.13797	366	0.46825
367	0.4346	367	0.41703
368	0.20006	368	0.12438
369	0.52428	369	0.52678
370	0.22765	370	0.34387
371	0.20695	371	0.24876
372	0.34492	372	0.18291
373	0.66225	373	0.35119
374	0.31043	374	0.70969
375	0.39321	375	0.45361
376	0.24834	376	0.40972
377	0.26214	377	0
378	0.4277	378	0.30729
379	0.15177	379	0.13901
380	0.32423	380	0.24144
381	0.38631	381	0.46825
382	0.25524	382	0.22681
383	0.06209	383	0.47556
384	0.21385	384	0.38045
385	0.41391	385	0.48288
386	0.28974	386	0.3146
387	0.35872	387	0.24876
388	0.20006	388	0.27071
389	0.26214	389	0.28534
390	0.40701	390	0.25607
391	0.21385	391	0.3146
392	0.27594	392	0.4024
393	0.35872	393	0.30729
394	0.26214	394	0.29997
395	0.25524	395	0.29265
396	0.36562	396	0.30729
397	0.40701	397	0.21217
398	0.35182	398	0.34387
399	0.20006	399	0.14633
400	0.24145	400	0.3585
401	0.20006	401	0.14633
402	0.4277	402	0.47556
403	0.28284	403	0.32192
404	0.24834	404	0.47556
405	0.4346	405	0.12438
406	0.34492	406	0.41703
407	0.34492	407	0.53409
408	0.19316	408	0.27071
409	0.52428	409	0.36582
410	0.13107	410	0.28534
411	0.32423	411	0.40972
412	0.48289	412	0.47556
413	0.46909	413	0.43898
414	0.29663	414	0.46093
415	0.40701	415	0.27802
416	0.37942	416	0.34387
417	0.22765	417	0.19754
418	0.24834	418	0.24144
419	0.32423	419	0.21949
420	0.33802	420	0.25607
421	0.49669	421	0.3146
422	0.31733	422	0.26339
423	0.58637	423	0.36582
424	0.37942	424	0.19023
425	0.21385	425	0.53409
426	0.22765	426	0.54873
427	0.14487	427	0.32924
428	0.49669	428	0.32924
429	0.4346	429	0.29997
430	0.59327	430	0.43167
431	0.24834	431	0.3585
432	0.28284	432	0.39508
433	0.37252	433	0.47556
434	0.15866	434	0.37313
435	0.26904	435	0.25607
436	0.36562	436	0.32192
437	0.31043	437	0.35119
438	0.29663	438	0.3585
439	0.30353	439	0.36582
440	0.24834	440	0.28534
441	0.41391	441	0.32192
442	0.35872	442	0.38045
443	0.37252	443	0.54873
444	0.40011	444	0.19754
445	0.22765	445	0.3585
446	0.25524	446	0.29997
447	0.31733	447	0.36582
448	0.34492	448	0.29265
449	0.31043	449	0.3585
450	0.39321	450	0.24144
451	0.37942	451	0.27071
452	0.41391	452	0.29265
453	0.21385	453	0.26339
454	0.4622	454	0.16828
455	0.49669	455	0.4463
456	0.48979	456	0.25607
457	0.37942	457	0.15364
458	0.24834	458	0.16828
459	0.49669	459	0.25607
460	0.30353	460	0.25607
461	0.42081	461	0.33655
462	0.24834	462	0.4024
463	0.56567	463	0.40972
464	0.60706	464	0.41703
465	0.35182	465	0.46825
466	0.53118	466	0.37313
467	0.4484	467	0.20486
468	0.28284	468	0.48288
469	0.37942	469	0.24144
470	0.38631	470	0.38777
471	0.4415	471	0.52678
472	0.65535	472	0.21217
473	0.62086	473	0.46825
474	0.4622	474	0.17559
475	0.40011	475	0.41703
476	0.56567	476	0.21949
477	0.66225	477	0.21949
478	0.35182	478	0.30729
479	0.33113	479	0.46825
480	0.35872	480	0.24876
481	0.47599	481	0.26339
482	0.22075	482	0.4024
483	0.28974	483	0.38777
484	0.39321	484	0.23412
485	0.54498	485	0.25607
486	0.50359	486	0.61457
487	0.68295	487	0.19754
488	0.71744	488	0.54873
489	0.51049	489	0.36582
490	0.37942	490	0.51946
491	0.56567	491	0.46825
492	0.60706	492	0.42435
493	0.71744	493	0.54141
494	0.60706	494	0.14633
495	0.63466	495	0.25607
496	0.67605	496	0.3146
497	0.66225	497	0.4024
498	0.60017	498	0.43167
499	0.84161	499	0.56336
500	0.81402	500	0.4463
570	1.91777	560	0.73164
571	2.20061	561	0.86333
572	2.26959	562	0.74627
573	2.01435	563	0.58531
574	2.04194	564	0.39508
575	1.94536	565	0.62189
576	1.90397	566	0.58531
577	2.10403	567	0.55604
578	2.14542	568	0.85601
579	2.16611	569	0.83406
580	1.88328	570	0.68042
581	2.35927	571	0.717
582	2.38687	572	0.98039
583	2.26269	573	0.66579
584	2.2282	574	0.66579
585	2.35927	575	0.74627
586	2.17991	576	1.00234
587	2.33168	577	0.96576
588	2.51104	578	0.93649
589	2.08333	579	0.94381
590	2.59382	580	0.68042
591	2.55243	581	0.99502
592	2.26269	582	0.79017
593	2.28339	583	0.65116
594	2.76628	584	1.12672
595	2.47655	585	0.85601
596	2.72489	586	0.8487
597	2.60762	587	0.72432
598	2.78008	588	0.72432
599	2.40066	589	1.01697
600	2.44895	590	0.8048
601	2.83526	591	0.79017
602	2.70419	592	1.00966
603	2.80767	593	0.79017
604	2.73869	594	0.75359
605	2.53863	595	0.91454
606	2.53173	596	0.87796
607	2.78698	597	0.79748
608	3.04912	598	1.00966
609	2.52483	599	1.08282
610	2.83526	600	1.12672
611	2.94564	601	1.00234
612	2.74558	602	1.00966
613	3.06981	603	0.84138
614	2.55243	604	0.8048
615	2.80077	605	0.92918
616	2.98013	606	1.13404
617	3.1043	607	0.97308
618	2.45585	608	1.09745
619	2.84906	609	0.89991
620	2.91115	610	1.2072
621	2.72489	611	1.2511
622	3.125	612	0.85601
623	2.95944	613	0.94381
624	3.1181	614	1.33158
625	2.89735	615	1.1194
626	3.06291	616	1.19988
627	2.80767	617	0.95844
628	2.97323	618	1.47059
629	2.91115	619	1.04624
630	2.71799	620	1.42669
631	3.03532	621	0.98771
632	2.88355	622	1.28036
633	2.95254	623	1.06087
634	3.02152	624	1.17793
635	2.46965	625	1.03161
636	2.83526	626	1.00234
637	2.72489	627	1.36084
638	2.90425	628	1.14867
639	2.75248	629	1.04624
640	2.75938	630	1.33889
641	2.58002	631	1.06819
642	2.92494	632	1.19257
643	2.6628	633	1.36816
644	2.82837	634	1.30963
645	2.39376	635	1.28036
646	2.91805	636	1.30231
647	2.52483	637	1.23646
648	2.27649	638	1.1633
649	2.43515	639	1.12672
650	2.63521	640	0.92918
651	2.30408	641	1.00234
652	2.06954	642	1.03161
653	2.42826	643	1.11209
654	2.11783	644	1.09745
655	2.35927	645	1.2072
656	2.06954	646	1.00234
657	2.12472	647	1.24378
658	2.32478	648	1.10477
659	2.38687	649	1.22183
660	1.97986	650	1.03892
661	1.96606	651	1.14867
662	2.03504	652	0.91454
663	2.04884	653	0.86333
664	2.08333	654	0.8048
665	1.8005	655	0.82675
666	1.88328	656	0.81212
667	1.92467	657	1.19257
668	1.89018	658	0.86333
669	1.51766	659	1.01697
670	1.82119	660	0.90723
671	1.65563	661	1.08282
672	1.359	662	0.95844
673	1.86948	663	0.70969
674	1.7867	664	1.05356
675	1.64183	665	0.97308
676	1.75221	666	0.62921
677	1.60734	667	0.84138
678	1.64873	668	0.70969
679	1.37969	669	0.7609
680	1.49696	670	0.8926
681	1.73841	671	0.73164
682	1.3521	672	1.03161
683	1.51076	673	0.79748
684	1.31071	674	0.65847
685	1.3314	675	0.75359
686	1.49696	676	0.38777
687	1.39349	677	0.85601
688	1.09685	678	0.85601
689	1.38659	679	1.02429
690	1.17964	680	0.79017
691	1.42798	681	0.8048
692	1.26932	682	0.59994
693	1.02787	683	0.717
694	1.13135	684	0.74627
695	1.3452	685	0.60726
696	1.24862	686	0.79017
697	0.97268	687	0.65116
698	1.22792	688	0.51946
699	1.55905	689	0.72432
700	1.31071	690	0.38045
701	1.39349	691	0.70237
702	1.08306	692	0.51215
703	0.98648	693	0.73164
704	1.05546	694	0.60726
705	1.11755	695	0.717
706	1.12445	696	0.64384
707	1.09685	697	0.78285
708	0.883	698	0.60726
709	0.97268	699	0.52678
710	0.96578	700	0.67311
711	1.08996	701	0.61457
712	0.54498	702	0.81943
713	0.78642	703	0.46825
714	0.8899	704	0.83406
715	0.8968	705	0.73164
716	0.96578	706	0.75359
717	0.9106	707	0.4902
718	0.77263	708	0.56336
719	0.82092	709	0.63652
720	0.99338	710	0.4024
721	0.75883	711	0.59263
722	0.66915	712	0.72432
723	0.77263	713	0.53409
724	0.75193	714	0.58531
725	0.91749	715	0.63652
726	0.79332	716	0.60726
727	0.46909	717	0.39508
728	0.80022	718	0.46825
729	0.70364	719	0.52678
730	0.64845	720	0.52678
731	0.56567	721	0.33655
732	0.66225	722	0.59263
733	0.73124	723	0.62921
734	0.46909	724	0.49751
735	0.4484	725	0.64384
736	0.55188	726	0.4463
737	0.42081	727	0.57068
738	0.66915	728	0.33655
739	0.4553	729	0.70969
740	0.53808	730	0.54141
741	0.4415	731	0.26339
742	0.53808	732	0.3146
743	0.67605	733	0.63652
744	0.61396	734	0.33655
745	0.48979	735	0.46825
746	0.28974	736	0.27071
747	0.55188	737	0.22681
748	0.53808	738	0.41703
749	0.50359	739	0.16096
750	0.4622	740	0.29265
751	0.58637	741	0.38045
752	0.4415	742	0.4463
753	0.4622	743	0.43167
754	0.72434	744	0.25607
755	0.64156	745	0.47556
756	0.32423	746	0.32192
757	0.40011	747	0.3585
758	0.48979	748	0.56336
759	0.39321	749	0.25607
760	0.33802	750	0.52678
761	0.37252	751	0.40972
762	0.52428	752	0.46093
763	0.54498	753	0.23412
764	0.33113	754	0.57068
765	0.35872	755	0.33655
766	0.42081	756	0.40972
767	0.4553	757	0.26339
768	0.4553	758	0.33655
769	0.55877	759	0.36582
770	0.33113	760	0.39508
771	0.4622	761	0.4902
772	0.31043	762	0.46825
773	0.28284	763	0.52678
774	0.24834	764	0.46093
775	0.29663	765	0.46093
776	0.27594	766	0.38777
777	0.20006	767	0.47556
778	0.20695	768	0.29997
779	0.47599	769	0.63652
780	0.34492	770	0.29997
781	0.54498	771	0.51215
782	0.35182	772	0.62921
783	0.57257	773	0.39508
784	0.27594	774	0.39508
785	0.29663	775	0.33655
786	0.15177	776	0.38045
787	0.37252	777	0.30729
788	0.33802	778	0.39508
789	0.21385	779	0.43898
790	0.35872	780	0.27802
791	0.07588	781	0.27802
792	0.29663	782	0.29265
793	0.29663	783	0.49751
794	0.38631	784	0.29265
795	0.4622	785	0.41703
796	0.48979	786	0.25607
797	0.40701	787	0.33655
798	0.27594	788	0.34387
799	0.60017	789	0.07316
800	0.36562	790	0.48288
801	0.26904	791	0.49751
802	0.23455	792	0.20486
803	0.18626	793	0.32924
804	0.38631	794	0.43898
805	0.35182	795	0.24144
806	0.4346	796	0.50483
807	0.17246	797	0.46825
808	0.4277	798	0.38045
809	0.24145	799	0.38045
810	0.39321	800	0.24144
811	0.33802	801	0.30729
812	0.42081	802	0.37313
813	0.51049	803	0.54141
814	0.42081	804	0.38045
815	0.4622	805	0.39508
816	0.29663	806	0.14633
817	0.18626	807	0.54873
818	0	808	0.34387
819	0.16556	809	0.3146
820	0.42081	810	0.25607
821	0.23455	811	0.43167
822	0.38631	812	0.68774
823	0.32423	813	0.26339
824	0.17936	814	0.46093
825	0.24834	815	0.40972
826	0.21385	816	0.25607
827	0.20695	817	0.61457
828	0.20006	818	0.32192
829	0.35872	819	0.32192
830	0.40011	820	0.20486
831	0.33802	821	0.19023
832	0.53808	822	0.45361
833	0.28974	823	0.54873
834	0.35182	824	0.30729
835	0.17936	825	0.28534
836	0.29663	826	0.62189
837	0.32423	827	0.63652
838	0.34492	828	0.27071
839	0.57257	829	0.47556
840	0.37942	830	0.19023
841	0.18626	831	0.37313
842	0.37252	832	0.21217
843	0.28284	833	0.45361
844	0.4622	834	0.27071
845	0.37942	835	0.53409
846	0.30353	836	0.32192
847	0.16556	837	0.21217
848	0.11038	838	0.4463
849	0.50359	839	0.30729
850	0.24145	840	0.3585
851	0.41391	841	0.29997
852	0.31733	842	0.36582
853	0.25524	843	0.48288
854	0.18626	844	0.28534
855	0.36562	845	0.26339
856	0.24145	846	0.19023
857	0.28974	847	0.40972
858	0.37942	848	0.32924
859	0.24145	849	0.33655
860	0.31733	850	0.29997
861	0.25524	851	0.16828
862	0.15177	852	0.51215
863	0.33802	853	0.25607
864	0.42081	854	0.14633
865	0.31733	855	0.3146
866	0.28974	856	0.60726
867	0.28974	857	0.35119
868	0.11038	858	0.19754
869	0.36562	859	0.35119
870	0.35872	860	0.30729
871	0.32423	861	0.57799
872	0.24145	862	0.43167
873	0.40011	863	0.34387
874	0.17936	864	0.08048
875	0.20006	865	0.4024
876	0.08278	866	0.43167
877	0.33802	867	0.46825
878	0.25524	868	0.26339
879	0.55188	869	0.36582
880	0.30353	870	0.4463
881	0.40011	871	0.32192
882	0.22765	872	0.21949
883	0.33802	873	0.33655
884	0.35872	874	0.40972
885	0.33802	875	0.16096
886	0.24145	876	0.18291
887	0.17246	877	0.49751
888	0.30353	878	0.58531
889	0.19316	879	0.3585
890	0.13797	880	0.26339
891	0.12417	881	0.41703
892	0.37252	882	0.18291
893	0.40701	883	0.47556
894	0.13107	884	0.4024
895	0.37942	885	0.27071
896	0.26904	886	0.33655
897	0.35872	887	0.32924
898	0.49669	888	0.16828
899	0.39321	889	0.30729
900	0.4553	890	0.38777
--	0.17936	891	0.41703
--	0.33113	892	0.37313
--	0.29663	893	0.16096
--	0.25524	894	0.49751
--	0.40701	895	0.25607
--	0.37942	896	0.29997
--	0.17936	897	0.28534
--	0.24834	898	0.28534
--	0.32423	899	0.36582
--	0.40011	900	0.24876
--	--	--	--

## Sheet: Figure 4b
	TpBpy		TpBpy-Fitting		Re-TpBpy		Re-TpBpy-Fitting		IRF
Time (ns)	Norm. Intensity	Time (ns)	Norm. Intensity	Time (ns)	Norm. Intensity	Time (ns)	Norm. Intensity	Time (ns)	Norm. Intensity
-18.896	0.02137	0.048	1.05087	-18.896	0.01606	0.048	1.02114	-18.896	0.0135
-18.892	0.01687	0.05905	1.03786	-18.892	0.02582	0.05888	1.0012	-18.892	0.0135
-18.888	0.02025	0.0701	1.02504	-18.888	0.01779	0.06977	0.98169	-18.888	0.0108
-18.884	0.02306	0.08116	1.01241	-18.884	0.01434	0.08065	0.96259	-18.884	0.0054
-18.88	0.01519	0.09221	0.99996	-18.88	0.01377	0.09153	0.94391	-18.88	0.0108
-18.876	0.0135	0.10326	0.98769	-18.876	0.02008	0.10242	0.92563	-18.876	0.00945
-18.872	0.02306	0.11431	0.97561	-18.872	0.01836	0.1133	0.90774	-18.872	0.01619
-18.868	0.01181	0.12537	0.96369	-18.868	0.01549	0.12418	0.89024	-18.868	0.01215
-18.864	0.01575	0.13642	0.95195	-18.864	0.02123	0.13507	0.87312	-18.864	0.02024
-18.86	0.01687	0.14747	0.94039	-18.86	0.01836	0.14595	0.85636	-18.86	0.01484
-18.856	0.0135	0.15852	0.92898	-18.856	0.01606	0.15683	0.83996	-18.856	0.0081
-18.852	0.01856	0.16958	0.91775	-18.852	0.01779	0.16772	0.82392	-18.852	0.00405
-18.848	0.02025	0.18063	0.90668	-18.848	0.02467	0.1786	0.80822	-18.848	0.0081
-18.844	0.01406	0.19168	0.89576	-18.844	0.01721	0.18948	0.79286	-18.844	0.01889
-18.84	0.018	0.20273	0.88501	-18.84	0.02926	0.20036	0.77783	-18.84	0.0081
-18.836	0.02081	0.21378	0.87441	-18.836	0.0218	0.21125	0.76312	-18.836	0.01215
-18.832	0.01912	0.224	0.86475	-18.832	0.02295	0.22213	0.74873	-18.832	0.0135
-18.828	0.01687	0.22484	0.86396	-18.828	0.00631	0.23301	0.73464	-18.828	0.00405
-18.824	0.01406	0.228	0.861	-18.824	0.01893	0.2439	0.72086	-18.824	0.00945
-18.82	0.02025	0.232	0.85727	-18.82	0.01606	0.25478	0.70738	-18.82	0.00675
-18.816	0.01744	0.23589	0.85367	-18.816	0.01377	0.26566	0.69418	-18.816	0.0135
-18.812	0.01856	0.236	0.85357	-18.812	0.01549	0.27655	0.68127	-18.812	0.0081
-18.808	0.0135	0.24	0.84988	-18.808	0.01779	0.28743	0.66864	-18.808	0.01619
-18.804	0.01912	0.244	0.84621	-18.804	0.01434	0.29831	0.65627	-18.804	0.0081
-18.8	0.01744	0.24694	0.84352	-18.8	0.01779	0.3092	0.64418	-18.8	0.0135
-18.796	0.01969	0.248	0.84256	-18.796	0.02238	0.32008	0.63234	-18.796	0.00945
-18.792	0.01069	0.252	0.83893	-18.792	0.01377	0.33096	0.62075	-18.792	0.01215
-18.788	0.01856	0.256	0.83532	-18.788	0.00172	0.336	0.61548	-18.788	0.0135
-18.784	0.01687	0.25799	0.83352	-18.784	0.01893	0.34	0.61132	-18.784	0.0081
-18.78	0.01237	0.26	0.83173	-18.78	0.02811	0.34185	0.60942	-18.78	0.0054
-18.776	0.01181	0.264	0.82815	-18.776	0.01606	0.344	0.6072	-18.776	0.0081
-18.772	0.01406	0.268	0.8246	-18.772	0.02065	0.348	0.60312	-18.772	0.0108
-18.768	0.018	0.26905	0.82367	-18.768	0.02008	0.352	0.59906	-18.768	0.0108
-18.764	0.01687	0.272	0.82106	-18.764	0.01721	0.35273	0.59832	-18.764	0.0135
-18.76	0.01856	0.276	0.81754	-18.76	0.01893	0.356	0.59504	-18.76	0.0108
-18.756	0.01069	0.28	0.81404	-18.756	0.02754	0.36	0.59105	-18.756	0.00945
-18.752	0.01462	0.2801	0.81396	-18.752	0.02008	0.36361	0.58747	-18.752	0.01619
-18.748	0.01519	0.284	0.81056	-18.748	0.01779	0.364	0.58709	-18.748	0.0108
-18.744	0.01631	0.288	0.8071	-18.744	0.02008	0.368	0.58316	-18.744	0.01484
-18.74	0.01462	0.29115	0.80439	-18.74	0.01434	0.372	0.57926	-18.74	0.0081
-18.736	0.00731	0.292	0.80366	-18.736	0.02467	0.3745	0.57685	-18.736	0.00945
-18.732	0.02756	0.296	0.80023	-18.732	0.01492	0.376	0.5754	-18.732	0.01889
-18.728	0.01631	0.3	0.79682	-18.728	0.03557	0.38	0.57156	-18.728	0.00945
-18.724	0.02137	0.3022	0.79495	-18.724	0.01492	0.384	0.56776	-18.724	0.0135
-18.72	0.01519	0.304	0.79343	-18.72	0.01779	0.38538	0.56645	-18.72	0.01215
-18.716	0.01856	0.308	0.79006	-18.716	0.01549	0.388	0.56398	-18.716	0.02294
-18.712	0.01294	0.312	0.7867	-18.712	0.01779	0.392	0.56024	-18.712	0.0108
-18.708	0.01462	0.31325	0.78565	-18.708	0.00918	0.396	0.55652	-18.708	0.02024
-18.704	0.01631	0.316	0.78336	-18.704	0.01779	0.39626	0.55628	-18.704	0.0135
-18.7	0.01406	0.32	0.78004	-18.7	0.01492	0.4	0.55284	-18.7	0.01215
-18.696	0.01519	0.324	0.77674	-18.696	0.01147	0.404	0.54918	-18.696	0.0108
-18.692	0.01406	0.32431	0.77649	-18.692	0.01606	0.40715	0.54632	-18.692	0.0054
-18.688	0.01969	0.328	0.77346	-18.688	0.02123	0.408	0.54555	-18.688	0.0081
-18.684	0.01462	0.332	0.77019	-18.684	0.02123	0.412	0.54195	-18.684	0.01754
-18.68	0.01856	0.33536	0.76746	-18.68	0.01147	0.416	0.53838	-18.68	0.01215
-18.676	0.01856	0.336	0.76694	-18.676	0.01893	0.41803	0.53658	-18.676	0.01484
-18.672	0.01969	0.34	0.7637	-18.672	0.02295	0.42	0.53484	-18.672	0.00945
-18.668	0.01462	0.344	0.76049	-18.668	0.00861	0.424	0.53133	-18.668	0.0108
-18.664	0.01687	0.34641	0.75855	-18.664	0.02352	0.428	0.52784	-18.664	0.01484
-18.66	0.01519	0.348	0.75729	-18.66	0.00918	0.42891	0.52705	-18.66	0.01215
-18.656	0.02643	0.352	0.7541	-18.656	0.03442	0.432	0.52438	-18.656	0.01215
-18.652	0.01406	0.356	0.75094	-18.652	0.01721	0.436	0.52095	-18.652	0.0135
-18.648	0.01294	0.35746	0.74978	-18.648	0.01606	0.4398	0.51772	-18.648	0.01754
-18.644	0.01856	0.36	0.74778	-18.644	0.01492	0.44	0.51755	-18.644	0.0081
-18.64	0.0135	0.364	0.74465	-18.64	0.0132	0.444	0.51417	-18.64	0.00945
-18.636	0.02868	0.368	0.74153	-18.636	0.00688	0.448	0.51082	-18.636	0.00405
-18.632	0.01237	0.36852	0.74113	-18.632	0.00688	0.45068	0.50859	-18.632	0.0054
-18.628	0.01237	0.372	0.73843	-18.628	0.02008	0.452	0.5075	-18.628	0.00945
-18.624	0.01462	0.376	0.73535	-18.624	0.02811	0.456	0.5042	-18.624	0.01754
-18.62	0.02362	0.37957	0.73261	-18.62	0.01549	0.46	0.50093	-18.62	0.01619
-18.616	0.02137	0.38	0.73228	-18.616	0.02123	0.46156	0.49966	-18.616	0.0108
-18.612	0.01969	0.384	0.72922	-18.612	0.01205	0.464	0.49768	-18.612	0.01215
-18.608	0.02362	0.388	0.72619	-18.608	0.01033	0.468	0.49446	-18.608	0.0108
-18.604	0.018	0.39062	0.72421	-18.604	0.01606	0.472	0.49127	-18.604	0.0108
-18.6	0.02025	0.392	0.72317	-18.6	0.01377	0.47244	0.49092	-18.6	0.0054
-18.596	0.01462	0.396	0.72016	-18.596	0.01205	0.476	0.4881	-18.596	0.00945
-18.592	0.02418	0.4	0.71717	-18.592	0.00918	0.48	0.48496	-18.592	0.01754
-18.588	0.01519	0.40167	0.71593	-18.588	0.01492	0.48333	0.48236	-18.588	0.01484
-18.584	0.01912	0.404	0.7142	-18.584	0.02123	0.484	0.48184	-18.584	0.01215
-18.58	0.01575	0.408	0.71124	-18.58	0.00861	0.488	0.47874	-18.58	0.01484
-18.576	0.01969	0.412	0.7083	-18.576	0.02697	0.492	0.47567	-18.576	0.01215
-18.572	0.01575	0.41273	0.70776	-18.572	0.01779	0.49421	0.47399	-18.572	0.01215
-18.568	0.01575	0.416	0.70537	-18.568	0.00746	0.496	0.47263	-18.568	0.0081
-18.564	0.01687	0.42	0.70245	-18.564	0.01377	0.5	0.46961	-18.564	0.01484
-18.56	0.02025	0.42378	0.69972	-18.56	0.01721	0.504	0.46661	-18.56	0.0108
-18.556	0.0225	0.424	0.69956	-18.556	0.01434	0.50509	0.46579	-18.556	0.01619
-18.552	0.01912	0.428	0.69667	-18.552	0.01434	0.508	0.46363	-18.552	0.01215
-18.548	0.018	0.432	0.69381	-18.548	0.02697	0.512	0.46068	-18.548	0.0108
-18.544	0.01237	0.43483	0.69179	-18.544	0.02926	0.51598	0.45777	-18.544	0.0027
-18.54	0.01575	0.436	0.69095	-18.54	0.01951	0.516	0.45776	-18.54	0.0135
-18.536	0.02137	0.44	0.68812	-18.536	0.01836	0.52	0.45485	-18.536	0.0135
-18.532	0.01969	0.444	0.68529	-18.532	0.00803	0.524	0.45197	-18.532	0.00405
-18.528	0.01744	0.44588	0.68397	-18.528	0.01606	0.52686	0.44992	-18.528	0.0081
-18.524	0.018	0.448	0.68249	-18.524	0.02008	0.528	0.44911	-18.524	0.02024
-18.52	0.01969	0.452	0.67969	-18.52	0.01779	0.532	0.44628	-18.52	0.01215
-18.516	0.01575	0.456	0.67691	-18.516	0.01606	0.536	0.44346	-18.516	0.01484
-18.512	0.01406	0.45693	0.67627	-18.512	0.02123	0.53774	0.44224	-18.512	0.01484
-18.508	0.02025	0.46	0.67415	-18.508	0.02697	0.54	0.44067	-18.508	0.0135
-18.504	0.01294	0.464	0.6714	-18.504	0.01836	0.544	0.4379	-18.504	0.0135
-18.5	0.01012	0.46799	0.66867	-18.5	0.00631	0.548	0.43516	-18.5	0.00405
-18.496	0.01856	0.468	0.66866	-18.496	0.02697	0.54863	0.43473	-18.496	0.0081
-18.492	0.009	0.472	0.66594	-18.492	0.01836	0.552	0.43243	-18.492	0.00405
-18.488	0.01069	0.476	0.66323	-18.488	0.00861	0.556	0.42973	-18.488	0.0135
-18.484	0.01575	0.47904	0.66119	-18.484	0.00803	0.55951	0.42737	-18.484	0.01215
-18.48	0.01744	0.48	0.66054	-18.48	0.01033	0.56	0.42704	-18.48	0.01215
-18.476	0.01631	0.484	0.65786	-18.476	0.03614	0.564	0.42438	-18.476	0.01754
-18.472	0.0135	0.488	0.65519	-18.472	0.01205	0.568	0.42174	-18.472	0.01484
-18.468	0.01912	0.49009	0.65381	-18.468	0.01664	0.57039	0.42017	-18.468	0.01619
-18.464	0.01406	0.492	0.65254	-18.464	0.02238	0.572	0.41912	-18.464	0.00945
-18.46	0.01519	0.496	0.6499	-18.46	0.01606	0.576	0.41652	-18.46	0.0081
-18.456	0.0135	0.5	0.64728	-18.456	0.02238	0.58	0.41395	-18.456	0.0081
-18.452	0.01631	0.50114	0.64653	-18.452	0.03213	0.58128	0.41313	-18.452	0.01484
-18.448	0.01912	0.504	0.64467	-18.448	0.01951	0.584	0.41139	-18.448	0.0081
-18.444	0.0135	0.508	0.64207	-18.444	0.01205	0.588	0.40885	-18.444	0.0054
-18.44	0.01744	0.512	0.63949	-18.44	0.00861	0.592	0.40633	-18.44	0.00945
-18.436	0.01406	0.5122	0.63936	-18.436	0.02926	0.59216	0.40623	-18.436	0.0135
-18.432	0.01687	0.516	0.63692	-18.432	0.01721	0.596	0.40383	-18.432	0.0054
-18.428	0.018	0.52	0.63436	-18.428	0.01492	0.6	0.40136	-18.428	0.01215
-18.424	0.02362	0.52325	0.63229	-18.424	0.0241	0.60304	0.39948	-18.424	0.0081
-18.42	0.01631	0.524	0.63182	-18.42	0.01951	0.604	0.3989	-18.42	0.01619
-18.416	0.02081	0.528	0.62929	-18.416	0.01549	0.608	0.39646	-18.416	0.00945
-18.412	0.018	0.532	0.62677	-18.412	0.01033	0.612	0.39404	-18.412	0.02024
-18.408	0.02025	0.5343	0.62533	-18.408	0.02123	0.61393	0.39288	-18.408	0.0108
-18.404	0.018	0.536	0.62426	-18.404	0.01893	0.616	0.39164	-18.404	0.0081
-18.4	0.01181	0.54	0.62177	-18.4	0.01779	0.62	0.38925	-18.4	0.01215
-18.396	0.01631	0.544	0.61929	-18.396	0.01434	0.624	0.38689	-18.396	0.0135
-18.392	0.01406	0.54535	0.61846	-18.392	0.02123	0.62481	0.38641	-18.392	0.01619
-18.388	0.01125	0.548	0.61683	-18.388	0.01549	0.628	0.38455	-18.388	0.00945
-18.384	0.00956	0.552	0.61438	-18.384	0.01147	0.632	0.38222	-18.384	0.01484
-18.38	0.01687	0.556	0.61193	-18.38	0.01033	0.63569	0.38009	-18.38	0.0081
-18.376	0.01125	0.5564	0.61169	-18.376	0.01951	0.636	0.37991	-18.376	0.02294
-18.372	0.01744	0.56	0.60951	-18.372	0.02295	0.64	0.37762	-18.372	0.0108
-18.368	0.01969	0.564	0.60709	-18.368	0.01721	0.644	0.37535	-18.368	0.0081
-18.364	0.01969	0.56746	0.60501	-18.364	0.01951	0.64658	0.3739	-18.364	0.0135
-18.36	0.01237	0.568	0.60469	-18.36	0.0327	0.648	0.3731	-18.36	0.01619
-18.356	0.01969	0.572	0.6023	-18.356	0.01721	0.652	0.37086	-18.356	0.02429
-18.352	0.01969	0.576	0.59992	-18.352	0.01549	0.656	0.36864	-18.352	0.0081
-18.348	0.01856	0.57851	0.59843	-18.348	0.01434	0.65746	0.36784	-18.348	0.0108
-18.344	0.01519	0.58	0.59755	-18.344	0.0218	0.66	0.36644	-18.344	0.00945
-18.34	0.01237	0.584	0.5952	-18.34	0.02238	0.664	0.36426	-18.34	0.01754
-18.336	0.01012	0.588	0.59286	-18.336	0.01205	0.668	0.36209	-18.336	0.01215
-18.332	0.018	0.58956	0.59195	-18.332	0.02754	0.66834	0.36191	-18.332	0.0081
-18.328	0.01125	0.592	0.59053	-18.328	0.01262	0.672	0.35994	-18.328	0.0081
-18.324	0.02081	0.596	0.58821	-18.324	0.01721	0.676	0.35781	-18.324	0.01484
-18.32	0.01631	0.6	0.58591	-18.32	0.0327	0.67923	0.3561	-18.32	0.01754
-18.316	0.01744	0.60061	0.58555	-18.316	0.01951	0.68	0.35569	-18.316	0.01619
-18.312	0.01519	0.604	0.58361	-18.312	0.01721	0.684	0.35359	-18.312	0.02024
-18.308	0.01519	0.608	0.58133	-18.308	0.01893	0.688	0.35151	-18.308	0.0081
-18.304	0.01462	0.61167	0.57925	-18.304	0.02639	0.69011	0.35042	-18.304	0.00945
-18.3	0.02081	0.612	0.57906	-18.3	0.01893	0.692	0.34944	-18.3	0.01484
-18.296	0.02025	0.616	0.5768	-18.296	0.01893	0.696	0.34739	-18.296	0.02159
-18.292	0.01631	0.62	0.57456	-18.292	0.0218	0.7	0.34536	-18.292	0.0081
-18.288	0.02025	0.62272	0.57304	-18.288	0.01951	0.70099	0.34486	-18.288	0.0081
-18.284	0.01575	0.63377	0.56691	-18.284	0.0241	0.704	0.34334	-18.284	0.0081
-18.28	0.02193	0.64482	0.56087	-18.28	0.02238	0.708	0.34134	-18.28	0.01484
-18.276	0.01969	0.65588	0.55492	-18.276	0.0218	0.71188	0.33941	-18.276	0.02159
-18.272	0.02925	0.66693	0.54905	-18.272	0.0218	0.712	0.33935	-18.272	0.0108
-18.268	0.01631	0.67798	0.54326	-18.268	0.01664	0.716	0.33738	-18.268	0.00675
-18.264	0.01856	0.68903	0.53755	-18.264	0.01606	0.72	0.33543	-18.264	0.00945
-18.26	0.018	0.70008	0.53193	-18.26	0.0132	0.72276	0.33409	-18.26	0.0081
-18.256	0.01406	0.71114	0.52638	-18.256	0.0218	0.724	0.33349	-18.256	0.01484
-18.252	0.01069	0.72219	0.52091	-18.252	0.01779	0.728	0.33156	-18.252	0.00945
-18.248	0.01631	0.73324	0.51552	-18.248	0.01664	0.732	0.32965	-18.248	0.0081
-18.244	0.01406	0.74429	0.51021	-18.244	0.02238	0.73364	0.32887	-18.244	0.01484
-18.24	0.01856	0.75535	0.50496	-18.24	0.02352	0.74453	0.32377	-18.24	0.01484
-18.236	0.01294	0.7664	0.4998	-18.236	0.01951	0.75541	0.31877	-18.236	0.0108
-18.232	0.01856	0.77745	0.4947	-18.232	0.02467	0.76629	0.31388	-18.232	0.0108
-18.228	0.01744	0.7885	0.48968	-18.228	0.01836	0.77717	0.3091	-18.228	0.01484
-18.224	0.01181	0.79956	0.48472	-18.224	0.01262	0.78806	0.30441	-18.224	0.01619
-18.22	0.0135	0.81061	0.47984	-18.22	0.01951	0.79894	0.29983	-18.22	0.00945
-18.216	0.01912	0.82166	0.47502	-18.216	0.01549	0.80982	0.29534	-18.216	0.00675
-18.212	0.01912	0.83271	0.47027	-18.212	0.01836	0.82071	0.29094	-18.212	0.00945
-18.208	0.01687	0.84376	0.46559	-18.208	0.02065	0.83159	0.28664	-18.208	0.01215
-18.204	0.02025	0.85482	0.46097	-18.204	0.00975	0.84247	0.28243	-18.204	0.01215
-18.2	0.018	0.86587	0.45642	-18.2	0.0132	0.85336	0.27831	-18.2	0.01619
-18.196	0.01237	0.87692	0.45193	-18.196	0.01836	0.86424	0.27427	-18.196	0.01484
-18.192	0.01406	0.88797	0.4475	-18.192	0.02123	0.87512	0.27032	-18.192	0.00405
-18.188	0.01687	0.89903	0.44313	-18.188	0.02524	0.88601	0.26646	-18.188	0.0108
-18.184	0.01575	0.91008	0.43883	-18.184	0.01549	0.89689	0.26267	-18.184	0.01215
-18.18	0.018	0.92113	0.43458	-18.18	0.02295	0.90777	0.25897	-18.18	0.01215
-18.176	0.02193	0.93218	0.43039	-18.176	0.02065	0.91866	0.25534	-18.176	0.01754
-18.172	0.01969	0.94323	0.42626	-18.172	0.01664	0.92954	0.25179	-18.172	0.02159
-18.168	0.01462	0.95429	0.42219	-18.168	0.01606	0.94042	0.24831	-18.168	0.01215
-18.164	0.01294	0.96534	0.41817	-18.164	0.01434	0.95131	0.24491	-18.164	0.01215
-18.16	0.02081	0.97639	0.41421	-18.16	0.01205	0.96219	0.24158	-18.16	0.0135
-18.156	0.01575	0.98744	0.4103	-18.156	0.02639	0.97307	0.23832	-18.156	0.01215
-18.152	0.01519	0.9985	0.40645	-18.152	0.01492	0.98396	0.23512	-18.152	0.00945
-18.148	0.01744	1.00955	0.40265	-18.148	0.0132	0.99484	0.23199	-18.148	0.01215
-18.144	0.02193	1.0206	0.3989	-18.144	0.02754	1.00572	0.22893	-18.144	0.0108
-18.14	0.02025	1.03165	0.3952	-18.14	0.02524	1.01661	0.22594	-18.14	0.0081
-18.136	0.01856	1.04271	0.39156	-18.136	0.02352	1.02749	0.223	-18.136	0.00405
-18.132	0.018	1.05376	0.38796	-18.132	0.02352	1.03837	0.22013	-18.132	0.00945
-18.128	0.02081	1.06481	0.38441	-18.128	0.02754	1.04925	0.21731	-18.128	0.0081
-18.124	0.01462	1.07586	0.38091	-18.124	0.02467	1.06014	0.21456	-18.124	0.0108
-18.12	0.01406	1.08691	0.37746	-18.12	0.01721	1.07102	0.21186	-18.12	0.0135
-18.116	0.01462	1.09797	0.37405	-18.116	0.02352	1.0819	0.20922	-18.116	0.0108
-18.112	0.01631	1.10902	0.3707	-18.112	0.0132	1.09279	0.20663	-18.112	0.0108
-18.108	0.01462	1.12007	0.36738	-18.108	0.01377	1.10367	0.2041	-18.108	0.00945
-18.104	0.01069	1.13112	0.36411	-18.104	0.01492	1.11455	0.20162	-18.104	0.0108
-18.1	0.02306	1.14218	0.36089	-18.1	0.01721	1.12544	0.19919	-18.1	0.0081
-18.096	0.02643	1.15323	0.35771	-18.096	0.0132	1.13632	0.19681	-18.096	0.00675
-18.092	0.02081	1.16428	0.35457	-18.092	0.0218	1.1472	0.19448	-18.092	0.01619
-18.088	0.01237	1.17533	0.35148	-18.088	0.01033	1.15809	0.1922	-18.088	0.0054
-18.084	0.01181	1.18638	0.34842	-18.084	0.00459	1.16897	0.18997	-18.084	0.02024
-18.08	0.01575	1.19744	0.34541	-18.08	0.01434	1.17985	0.18778	-18.08	0.02159
-18.076	0.01069	1.20849	0.34244	-18.076	0.02352	1.19074	0.18564	-18.076	0.0108
-18.072	0.01462	1.21954	0.33951	-18.072	0.00746	1.20162	0.18354	-18.072	0.0081
-18.068	0.01744	1.23059	0.33661	-18.068	0.02295	1.2125	0.18149	-18.068	0.01484
-18.064	0.01294	1.24165	0.33376	-18.064	0.01951	1.22339	0.17947	-18.064	0.0135
-18.06	0.01519	1.2527	0.33094	-18.06	0.02352	1.23427	0.1775	-18.06	0.0135
-18.056	0.01912	1.26375	0.32816	-18.056	0.02008	1.24515	0.17557	-18.056	0.01619
-18.052	0.01744	1.2748	0.32542	-18.052	0.02582	1.25604	0.17368	-18.052	0.0108
-18.048	0.02587	1.28586	0.32272	-18.048	0.02295	1.26692	0.17183	-18.048	0.0081
-18.044	0.01912	1.29691	0.32005	-18.044	0.00803	1.2778	0.17001	-18.044	0.0081
-18.04	0.01912	1.30796	0.31741	-18.04	0.02352	1.28869	0.16823	-18.04	0.0054
-18.036	0.02025	1.31901	0.31481	-18.036	0.01549	1.29957	0.16649	-18.036	0.00675
-18.032	0.027	1.33006	0.31225	-18.032	0.01836	1.31045	0.16479	-18.032	0.01619
-18.028	0.01181	1.34112	0.30972	-18.028	0.02295	1.32133	0.16312	-18.028	0.01215
-18.024	0.01687	1.35217	0.30722	-18.024	0.03041	1.33222	0.16148	-18.024	0.0081
-18.02	0.01519	1.36322	0.30476	-18.02	0.0218	1.3431	0.15988	-18.02	0.01215
-18.016	0.01519	1.37427	0.30232	-18.016	0.00861	1.35398	0.1583	-18.016	0.0081
-18.012	0.01912	1.38533	0.29992	-18.012	0.0109	1.36487	0.15676	-18.012	0.0135
-18.008	0.018	1.39638	0.29755	-18.008	0.02467	1.37575	0.15526	-18.008	0.0081
-18.004	0.01294	1.40743	0.29522	-18.004	0.01893	1.38663	0.15378	-18.004	0.01215
-18	0.027	1.41848	0.29291	-18	0.01434	1.39752	0.15233	-18	0.01484
-17.996	0.01575	1.42954	0.29063	-17.996	0.01779	1.4084	0.15091	-17.996	0.0135
-17.992	0.01069	1.44059	0.28838	-17.992	0.01664	1.41928	0.14952	-17.992	0.0135
-17.988	0.01744	1.45164	0.28616	-17.988	0.01205	1.43017	0.14816	-17.988	0.0108
-17.984	0.018	1.46269	0.28397	-17.984	0.01836	1.44105	0.14682	-17.984	0.00945
-17.98	0.02025	1.47374	0.28181	-17.98	0.02008	1.45193	0.14552	-17.98	0.0135
-17.976	0.02306	1.4848	0.27968	-17.976	0.02008	1.46282	0.14423	-17.976	0.00945
-17.972	0.01294	1.49585	0.27757	-17.972	0.01205	1.4737	0.14298	-17.972	0.0081
-17.968	0.01406	1.5069	0.27549	-17.968	0.00861	1.48458	0.14175	-17.968	0.0108
-17.964	0.01575	1.51795	0.27344	-17.964	0.01492	1.49547	0.14054	-17.964	0.0135
-17.96	0.01294	1.52901	0.27141	-17.96	0.00688	1.50635	0.13936	-17.96	0.0108
-17.956	0.02306	1.54006	0.26941	-17.956	0.01549	1.51723	0.1382	-17.956	0.00945
-17.952	0.01744	1.55111	0.26744	-17.952	0.01836	1.52812	0.13706	-17.952	0.01215
-17.948	0.02193	1.56216	0.26549	-17.948	0.01779	1.539	0.13595	-17.948	0.01215
-17.944	0.01462	1.57321	0.26357	-17.944	0.01951	1.54988	0.13485	-17.944	0.00405
-17.94	0.01631	1.58427	0.26167	-17.94	0.02352	1.56077	0.13378	-17.94	0.01619
-17.936	0.03037	1.59532	0.25979	-17.936	0.01721	1.57165	0.13273	-17.936	0.01484
-17.932	0.01856	1.60637	0.25794	-17.932	0.02811	1.58253	0.1317	-17.932	0.01484
-17.928	0.0225	1.61742	0.25611	-17.928	0.01893	1.59341	0.1307	-17.928	0.01215
-17.924	0.0135	1.62848	0.2543	-17.924	0.01147	1.6043	0.12971	-17.924	0.0135
-17.92	0.01406	1.63953	0.25252	-17.92	0.01664	1.61518	0.12874	-17.92	0.0135
-17.916	0.01181	1.65058	0.25076	-17.916	0.02065	1.62606	0.12779	-17.916	0.0081
-17.912	0.018	1.66163	0.24902	-17.912	0.01434	1.63695	0.12685	-17.912	0.0135
-17.908	0.02025	1.67269	0.24731	-17.908	0.01549	1.64783	0.12594	-17.908	0.01215
-17.904	0.02137	1.68374	0.24561	-17.904	0.02065	1.65871	0.12504	-17.904	0.0054
-17.9	0.01687	1.69479	0.24394	-17.9	0.02697	1.6696	0.12416	-17.9	0.0081
-17.896	0.01912	1.70584	0.24228	-17.896	0.01893	1.68048	0.1233	-17.896	0.02294
-17.892	0.01069	1.71689	0.24065	-17.892	0.02295	1.69136	0.12246	-17.892	0.00675
-17.888	0.02025	1.72795	0.23904	-17.888	0.01377	1.70225	0.12163	-17.888	0.01889
-17.884	0.02025	1.739	0.23744	-17.884	0.02238	1.71313	0.12081	-17.884	0.0054
-17.88	0.02137	1.75005	0.23587	-17.88	0.02582	1.72401	0.12001	-17.88	0.0081
-17.876	0.01912	1.7611	0.23432	-17.876	0.02754	1.7349	0.11923	-17.876	0.02024
-17.872	0.02081	1.77216	0.23278	-17.872	0.02352	1.74578	0.11846	-17.872	0.00675
-17.868	0.01294	1.78321	0.23127	-17.868	0.01664	1.75666	0.11771	-17.868	0.02024
-17.864	0.01744	1.79426	0.22977	-17.864	0.00115	1.76755	0.11697	-17.864	0.0108
-17.86	0.01406	1.80531	0.22829	-17.86	0.0241	1.77843	0.11625	-17.86	0.0081
-17.856	0.0135	1.81636	0.22683	-17.856	0.02123	1.78931	0.11553	-17.856	0.0108
-17.852	0.02081	1.82742	0.22538	-17.852	0.00861	1.8002	0.11484	-17.852	0.01484
-17.848	0.01237	1.83847	0.22396	-17.848	0.0132	1.81108	0.11415	-17.848	0.00945
-17.844	0.01631	1.84952	0.22255	-17.844	0.02869	1.82196	0.11348	-17.844	0.01619
-17.84	0.01744	1.86057	0.22116	-17.84	0.01779	1.83285	0.11282	-17.84	0.00675
-17.836	0.0135	1.87163	0.21978	-17.836	0.01664	1.84373	0.11217	-17.836	0.01215
-17.832	0.01631	1.88268	0.21842	-17.832	0.01549	1.85461	0.11153	-17.832	0.0108
-17.828	0.01687	1.89373	0.21708	-17.828	0.01664	1.86549	0.11091	-17.828	0.0108
-17.824	0.01519	1.90478	0.21576	-17.824	0.01492	1.87638	0.1103	-17.824	0.01754
-17.82	0.02306	1.91584	0.21444	-17.82	0.02811	1.88726	0.1097	-17.82	0.0135
-17.816	0.01406	1.92689	0.21315	-17.816	0.01664	1.89814	0.1091	-17.816	0.01484
-17.812	0.01237	1.93794	0.21187	-17.812	0.02008	1.90903	0.10852	-17.812	0.00945
-17.808	0.0225	1.94899	0.21061	-17.808	0.01893	1.91991	0.10796	-17.808	0.00945
-17.804	0.01631	1.96004	0.20936	-17.804	0.00918	1.93079	0.1074	-17.804	0.01619
-17.8	0.01462	1.9711	0.20812	-17.8	0.01377	1.94168	0.10685	-17.8	0.01619
-17.796	0.02025	1.98215	0.2069	-17.796	0.01893	1.95256	0.10631	-17.796	0.0135
-17.792	0.01125	1.9932	0.20569	-17.792	0.0218	1.96344	0.10578	-17.792	0.00675
-17.788	0.02475	2.00425	0.2045	-17.788	0.02926	1.97433	0.10526	-17.788	0.0108
-17.784	0.0225	2.01531	0.20332	-17.784	0.01779	1.98521	0.10475	-17.784	0.01889
-17.78	0.01631	2.02636	0.20216	-17.78	0.01377	1.99609	0.10425	-17.78	0.0027
-17.776	0.02025	2.03741	0.20101	-17.776	0.02123	2.00698	0.10375	-17.776	0.0108
-17.772	0.01575	2.04846	0.19987	-17.772	0.02754	2.01786	0.10327	-17.772	0.01484
-17.768	0.01519	2.05952	0.19874	-17.768	0.02869	2.02874	0.10279	-17.768	0.01215
-17.764	0.01912	2.07057	0.19763	-17.764	0.01377	2.03963	0.10233	-17.764	0.01619
-17.76	0.01912	2.08162	0.19653	-17.76	0.01262	2.05051	0.10187	-17.76	0.01215
-17.756	0.0225	2.09267	0.19544	-17.756	0.01606	2.06139	0.10142	-17.756	0.00945
-17.752	0.01125	2.10372	0.19437	-17.752	0.01033	2.07228	0.10097	-17.752	0.0108
-17.748	0.01744	2.11478	0.19331	-17.748	0.01492	2.08316	0.10054	-17.748	0.0108
-17.744	0.01631	2.12583	0.19226	-17.744	0.01492	2.09404	0.10011	-17.744	0.01215
-17.74	0.01912	2.13688	0.19122	-17.74	0.01721	2.10493	0.09969	-17.74	0.01215
-17.736	0.0135	2.14793	0.19019	-17.736	0.01434	2.11581	0.09927	-17.736	0.01215
-17.732	0.01631	2.15899	0.18918	-17.732	0.01893	2.12669	0.09886	-17.732	0.0135
-17.728	0.01856	2.17004	0.18817	-17.728	0.01951	2.13758	0.09846	-17.728	0.00945
-17.724	0.01631	2.18109	0.18718	-17.724	0.02008	2.14846	0.09807	-17.724	0.02024
-17.72	0.0225	2.19214	0.1862	-17.72	0.02697	2.15934	0.09768	-17.72	0.01619
-17.716	0.02306	2.20319	0.18523	-17.716	0.01262	2.17022	0.0973	-17.716	0.0027
-17.712	0.02193	2.21425	0.18426	-17.712	0.02295	2.18111	0.09693	-17.712	0.01215
-17.708	0.01462	2.2253	0.18331	-17.708	0.01033	2.19199	0.09656	-17.708	0.0135
-17.704	0.01406	2.23635	0.18238	-17.704	0.00746	2.20287	0.0962	-17.704	0.0054
-17.7	0.02137	2.2474	0.18145	-17.7	0.0218	2.21376	0.09584	-17.7	0.0108
-17.696	0.01406	2.25846	0.18053	-17.696	0.01836	2.22464	0.09549	-17.696	0.0081
-17.692	0.01237	2.26951	0.17962	-17.692	0.02238	2.23552	0.09515	-17.692	0.01215
-17.688	0.01687	2.28056	0.17872	-17.688	0.01664	2.24641	0.09481	-17.688	0.0054
-17.684	0.01519	2.29161	0.17783	-17.684	0.01606	2.25729	0.09447	-17.684	0.0108
-17.68	0.02137	2.30267	0.17695	-17.68	0.00746	2.26817	0.09414	-17.68	0.00675
-17.676	0.027	2.31372	0.17608	-17.676	0.01492	2.27906	0.09382	-17.676	0.0081
-17.672	0.01294	2.32477	0.17522	-17.672	0.02352	2.28994	0.0935	-17.672	0.00945
-17.668	0.01294	2.33582	0.17436	-17.668	0.01606	2.30082	0.09319	-17.668	0.01215
-17.664	0.01575	2.34687	0.17352	-17.664	0.01262	2.31171	0.09288	-17.664	0.01484
-17.66	0.01631	2.35793	0.17269	-17.66	0.02352	2.32259	0.09257	-17.66	0.01619
-17.656	0.01912	2.36898	0.17186	-17.656	0.02352	2.33347	0.09227	-17.656	0.0135
-17.652	0.01687	2.38003	0.17104	-17.652	0.02352	2.34436	0.09198	-17.652	0.0108
-17.648	0.02025	2.39108	0.17023	-17.648	0.02467	2.35524	0.09169	-17.648	0.01484
-17.644	0.01462	2.40214	0.16943	-17.644	0.01721	2.36612	0.0914	-17.644	0.0135
-17.64	0.01744	2.41319	0.16864	-17.64	0.02238	2.37701	0.09112	-17.64	0.01619
-17.636	0.01181	2.42424	0.16786	-17.636	0.01779	2.38789	0.09084	-17.636	0.0135
-17.632	0.0225	2.43529	0.16708	-17.632	0.01721	2.39877	0.09057	-17.632	0.0081
-17.628	0.01631	2.44634	0.16632	-17.628	0.00975	2.40966	0.0903	-17.628	0.0081
-17.624	0.01294	2.4574	0.16556	-17.624	0.02008	2.42054	0.09003	-17.624	0.00945
-17.62	0.01687	2.46845	0.1648	-17.62	0.0241	2.43142	0.08977	-17.62	0.0108
-17.616	0.01575	2.4795	0.16406	-17.616	0.02065	2.4423	0.08951	-17.616	0.0135
-17.612	0.01969	2.49055	0.16332	-17.612	0.01377	2.45319	0.08926	-17.612	0.0108
-17.608	0.01519	2.50161	0.16259	-17.608	0.01779	2.46407	0.08901	-17.608	0.0135
-17.604	0.01294	2.51266	0.16187	-17.604	0.01377	2.47495	0.08876	-17.604	0.01619
-17.6	0.02081	2.52371	0.16116	-17.6	0.01836	2.48584	0.08852	-17.6	0.00945
-17.596	0.01519	2.53476	0.16045	-17.596	0.02065	2.49672	0.08828	-17.596	0.0135
-17.592	0.01125	2.54582	0.15975	-17.592	0.01779	2.5076	0.08804	-17.592	0.01754
-17.588	0.01912	2.55687	0.15905	-17.588	0.02869	2.51849	0.08781	-17.588	0.00675
-17.584	0.02081	2.56792	0.15837	-17.584	0.01434	2.52937	0.08758	-17.584	0.01619
-17.58	0.01125	2.57897	0.15769	-17.58	0.02639	2.54025	0.08735	-17.58	0.01754
-17.576	0.01912	2.59002	0.15701	-17.576	0.00975	2.55114	0.08712	-17.576	0.00945
-17.572	0.01294	2.60108	0.15634	-17.572	0.02008	2.56202	0.0869	-17.572	0.01484
-17.568	0.01462	2.61213	0.15568	-17.568	0.01951	2.5729	0.08668	-17.568	0.01484
-17.564	0.0225	2.62318	0.15503	-17.564	0.01262	2.58379	0.08647	-17.564	0.01484
-17.56	0.02306	2.63423	0.15438	-17.56	0.01779	2.59467	0.08626	-17.56	0.00945
-17.556	0.01687	2.64529	0.15374	-17.556	0.02008	2.60555	0.08605	-17.556	0.0081
-17.552	0.02025	2.65634	0.1531	-17.552	0.00975	2.61644	0.08584	-17.552	0.01754
-17.548	0.01744	2.66739	0.15247	-17.548	0.02008	2.62732	0.08563	-17.548	0.00675
-17.544	0.0135	2.67844	0.15185	-17.544	0.03213	2.6382	0.08543	-17.544	0.01484
-17.54	0.01012	2.68949	0.15123	-17.54	0.01893	2.64909	0.08523	-17.54	0.0081
-17.536	0.01462	2.70055	0.15062	-17.536	0.0109	2.65997	0.08503	-17.536	0.01215
-17.532	0.01575	2.7116	0.15001	-17.532	0.01492	2.67085	0.08484	-17.532	0.0135
-17.528	0.01969	2.72265	0.14941	-17.528	0.02123	2.68174	0.08465	-17.528	0.0081
-17.524	0.01687	2.7337	0.14882	-17.524	0.01492	2.69262	0.08445	-17.524	0.0054
-17.52	0.01575	2.74476	0.14823	-17.52	0.01033	2.7035	0.08427	-17.52	0.01484
-17.516	0.01406	2.75581	0.14764	-17.516	0.02869	2.71438	0.08408	-17.516	0.0081
-17.512	0.01912	2.76686	0.14706	-17.512	0.01893	2.72527	0.0839	-17.512	0.0081
-17.508	0.01406	2.77791	0.14649	-17.508	0.0218	2.73615	0.08372	-17.508	0.0135
-17.504	0.02137	2.78897	0.14592	-17.504	0.01951	2.74703	0.08354	-17.504	0.0081
-17.5	0.01856	2.80002	0.14535	-17.5	0.01951	2.75792	0.08336	-17.5	0.01215
-17.496	0.01519	2.81107	0.1448	-17.496	0.01606	2.7688	0.08318	-17.496	0.01215
-17.492	0.0225	2.82212	0.14424	-17.492	0.01951	2.77968	0.08301	-17.492	0.0135
-17.488	0.01237	2.83317	0.14369	-17.488	0.01951	2.79057	0.08284	-17.488	0.0135
-17.484	0.01687	2.84423	0.14315	-17.484	0.01262	2.80145	0.08267	-17.484	0.01215
-17.48	0.01687	2.85528	0.14261	-17.48	0.01377	2.81233	0.0825	-17.48	0.0081
-17.476	0.01519	2.86633	0.14208	-17.476	0.00803	2.82322	0.08234	-17.476	0.0108
-17.472	0.01687	2.87738	0.14155	-17.472	0.01893	2.8341	0.08217	-17.472	0.0135
-17.468	0.01069	2.88844	0.14102	-17.468	0.01606	2.84498	0.08201	-17.468	0.01215
-17.464	0.01237	2.89949	0.1405	-17.464	0.00746	2.85587	0.08185	-17.464	0.01215
-17.46	0.01744	2.91054	0.13998	-17.46	0.0218	2.86675	0.08169	-17.46	0.01215
-17.456	0.02418	2.92159	0.13947	-17.456	0.02697	2.87763	0.08153	-17.456	0.0108
-17.452	0.01237	2.93265	0.13896	-17.452	0.02065	2.88852	0.08138	-17.452	0.01215
-17.448	0.02137	2.9437	0.13846	-17.448	0.02524	2.8994	0.08122	-17.448	0.00675
-17.444	0.00844	2.95475	0.13796	-17.444	0.0241	2.91028	0.08107	-17.444	0.0054
-17.44	0.01575	2.9658	0.13747	-17.44	0.01893	2.92117	0.08092	-17.44	0.0135
-17.436	0.01406	2.97685	0.13698	-17.436	0.02524	2.93205	0.08077	-17.436	0.0135
-17.432	0.01519	2.98791	0.13649	-17.432	0.01779	2.94293	0.08062	-17.432	0.02024
-17.428	0.01969	2.99896	0.13601	-17.428	0.02065	2.95382	0.08047	-17.428	0.00945
-17.424	0.01294	3.01001	0.13553	-17.424	0.02295	2.9647	0.08033	-17.424	0.00675
-17.42	0.01125	3.02106	0.13505	-17.42	0.00975	2.97558	0.08018	-17.42	0.0135
-17.416	0.01069	3.03212	0.13458	-17.416	0.02008	2.98646	0.08004	-17.416	0.0108
-17.412	0.01856	3.04317	0.13412	-17.412	0.01893	2.99735	0.0799	-17.412	0.0054
-17.408	0.01912	3.05422	0.13365	-17.408	0.01893	3.00823	0.07976	-17.408	0.01484
-17.404	0.01744	3.06527	0.13319	-17.404	0.02008	3.01911	0.07962	-17.404	0.00675
-17.4	0.0225	3.07632	0.13274	-17.4	0.02238	3.03	0.07948	-17.4	0.00945
-17.396	0.01969	3.08738	0.13229	-17.396	0.01606	3.04088	0.07935	-17.396	0.00945
-17.392	0.01631	3.09843	0.13184	-17.392	0.02065	3.05176	0.07921	-17.392	0.00945
-17.388	0.01969	3.10948	0.13139	-17.388	0.01779	3.06265	0.07908	-17.388	0.00945
-17.384	0.01687	3.12053	0.13095	-17.384	0.02065	3.07353	0.07894	-17.384	0.0108
-17.38	0.00562	3.13159	0.13051	-17.38	0.02295	3.08441	0.07881	-17.38	0.01619
-17.376	0.01912	3.14264	0.13008	-17.376	0.01951	3.0953	0.07868	-17.376	0.00945
-17.372	0.01406	3.15369	0.12965	-17.372	0.02008	3.10618	0.07855	-17.372	0.01215
-17.368	0.01406	3.16474	0.12922	-17.368	0.01779	3.11706	0.07842	-17.368	0.01215
-17.364	0.01856	3.1758	0.12879	-17.364	0.0241	3.12795	0.07829	-17.364	0.0135
-17.36	0.02475	3.18685	0.12837	-17.36	0.0132	3.13883	0.07817	-17.36	0.01484
-17.356	0.02193	3.1979	0.12795	-17.356	0.02238	3.14971	0.07804	-17.356	0.01215
-17.352	0.01631	3.20895	0.12754	-17.352	0.03385	3.1606	0.07792	-17.352	0.0135
-17.348	0.01181	3.22	0.12712	-17.348	0.02008	3.17148	0.07779	-17.348	0.0135
-17.344	0.02137	3.23106	0.12672	-17.344	0.01836	3.18236	0.07767	-17.344	0.00675
-17.34	0.01125	3.24211	0.12631	-17.34	0.01492	3.19325	0.07755	-17.34	0.0108
-17.336	0.01631	3.25316	0.12591	-17.336	0.01779	3.20413	0.07743	-17.336	0.0135
-17.332	0.02362	3.26421	0.12551	-17.332	0.02697	3.21501	0.07731	-17.332	0.00945
-17.328	0.01294	3.27527	0.12511	-17.328	0.01664	3.2259	0.07719	-17.328	0.00945
-17.324	0.01744	3.28632	0.12471	-17.324	0.02123	3.23678	0.07707	-17.324	0.0135
-17.32	0.02137	3.29737	0.12432	-17.32	0.02123	3.24766	0.07695	-17.32	0.00675
-17.316	0.01575	3.30842	0.12393	-17.316	0.02123	3.25855	0.07684	-17.316	0.01215
-17.312	0.01631	3.31947	0.12355	-17.312	0.0218	3.26943	0.07672	-17.312	0.0081
-17.308	0.02081	3.33053	0.12316	-17.308	0.00975	3.28031	0.07661	-17.308	0.0135
-17.304	0.01631	3.34158	0.12278	-17.304	0.02238	3.29119	0.07649	-17.304	0.01619
-17.3	0.01631	3.35263	0.12241	-17.3	0.01262	3.30208	0.07638	-17.3	0.0054
-17.296	0.01856	3.36368	0.12203	-17.296	0.0241	3.31296	0.07626	-17.296	0.0108
-17.292	0.0135	3.37474	0.12166	-17.292	0.01434	3.32384	0.07615	-17.292	0.0108
-17.288	0.01687	3.38579	0.12129	-17.288	0.01951	3.33473	0.07604	-17.288	0.01484
-17.284	0.01012	3.39684	0.12092	-17.284	0.0132	3.34561	0.07593	-17.284	0.01484
-17.28	0.02025	3.40789	0.12055	-17.28	0.02811	3.35649	0.07582	-17.28	0.01619
-17.276	0.01687	3.41895	0.12019	-17.276	0.01606	3.36738	0.07571	-17.276	0.01215
-17.272	0.01687	3.43	0.11983	-17.272	0.02123	3.37826	0.0756	-17.272	0.02024
-17.268	0.018	3.44105	0.11947	-17.268	0.01721	3.38914	0.07549	-17.268	0.0081
-17.264	0.01519	3.4521	0.11912	-17.264	0.01205	3.40003	0.07539	-17.264	0.0108
-17.26	0.01462	3.46315	0.11877	-17.26	0.01779	3.41091	0.07528	-17.26	0.0108
-17.256	0.01519	3.47421	0.11842	-17.256	0.01606	3.42179	0.07517	-17.256	0.0135
-17.252	0.01181	3.48526	0.11807	-17.252	0.0109	3.43268	0.07507	-17.252	0.01215
-17.248	0.009	3.49631	0.11772	-17.248	0.02352	3.44356	0.07496	-17.248	0.01619
-17.244	0.01181	3.50736	0.11738	-17.244	0.01606	3.45444	0.07486	-17.244	0.01484
-17.24	0.01462	3.51842	0.11704	-17.24	0.0109	3.46533	0.07476	-17.24	0.01754
-17.236	0.01406	3.52947	0.1167	-17.236	0.02123	3.47621	0.07465	-17.236	0.0054
-17.232	0.01856	3.54052	0.11636	-17.232	0.02065	3.48709	0.07455	-17.232	0.01484
-17.228	0.01856	3.55157	0.11602	-17.228	0.01262	3.49798	0.07445	-17.228	0.01484
-17.224	0.01912	3.56263	0.11569	-17.224	0.02123	3.50886	0.07435	-17.224	0.0081
-17.22	0.01687	3.57368	0.11536	-17.22	0.01147	3.51974	0.07425	-17.22	0.01484
-17.216	0.01631	3.58473	0.11503	-17.216	0.02295	3.53063	0.07415	-17.216	0.0108
-17.212	0.01575	3.59578	0.1147	-17.212	0.0241	3.54151	0.07405	-17.212	0.01215
-17.208	0.02193	3.60683	0.11438	-17.208	0.02123	3.55239	0.07395	-17.208	0.0081
-17.204	0.01462	3.61789	0.11406	-17.204	0.00861	3.56327	0.07385	-17.204	0.02024
-17.2	0.02137	3.62894	0.11374	-17.2	0.01836	3.57416	0.07375	-17.2	0.01484
-17.196	0.01012	3.63999	0.11342	-17.196	0.01606	3.58504	0.07365	-17.196	0.0108
-17.192	0.01519	3.65104	0.1131	-17.192	0.01492	3.59592	0.07355	-17.192	0.01215
-17.188	0.00844	3.6621	0.11279	-17.188	0.02582	3.60681	0.07346	-17.188	0.0108
-17.184	0.02137	3.67315	0.11247	-17.184	0.00803	3.61769	0.07336	-17.184	0.01619
-17.18	0.01125	3.6842	0.11216	-17.18	0.0132	3.62857	0.07326	-17.18	0.0108
-17.176	0.01462	3.69525	0.11185	-17.176	0.02295	3.63946	0.07317	-17.176	0.00405
-17.172	0.01969	3.7063	0.11154	-17.172	0.01492	3.65034	0.07307	-17.172	0.02024
-17.168	0.02081	3.71736	0.11124	-17.168	0.01549	3.66122	0.07298	-17.168	0.01889
-17.164	0.02193	3.72841	0.11093	-17.164	0.02008	3.67211	0.07288	-17.164	0.0108
-17.16	0.00619	3.73946	0.11063	-17.16	0.01377	3.68299	0.07279	-17.16	0.00675
-17.156	0.01294	3.75051	0.11033	-17.156	0.01434	3.69387	0.0727	-17.156	0.0135
-17.152	0.01969	3.76157	0.11003	-17.152	0.01606	3.70476	0.0726	-17.152	0.0081
-17.148	0.01856	3.77262	0.10974	-17.148	0.02524	3.71564	0.07251	-17.148	0.0108
-17.144	0.01575	3.78367	0.10944	-17.144	0.02582	3.72652	0.07242	-17.144	0.01215
-17.14	0.01912	3.79472	0.10915	-17.14	0.0218	3.73741	0.07232	-17.14	0.01754
-17.136	0.01294	3.80578	0.10886	-17.136	0.01434	3.74829	0.07223	-17.136	0.0108
-17.132	0.01462	3.81683	0.10857	-17.132	0.01549	3.75917	0.07214	-17.132	0.00675
-17.128	0.02193	3.82788	0.10828	-17.128	0.02065	3.77006	0.07205	-17.128	0.00945
-17.124	0.01856	3.83893	0.10799	-17.124	0.01606	3.78094	0.07196	-17.124	0.0081
-17.12	0.00844	3.84998	0.1077	-17.12	0.02008	3.79182	0.07187	-17.12	0.01889
-17.116	0.0135	3.86104	0.10742	-17.116	0.02238	3.80271	0.07178	-17.116	0.01215
-17.112	0.01687	3.87209	0.10714	-17.112	0.00746	3.81359	0.07169	-17.112	0.00945
-17.108	0.02081	3.88314	0.10686	-17.108	0.01492	3.82447	0.0716	-17.108	0.0108
-17.104	0.02081	3.89419	0.10658	-17.104	0.02008	3.83535	0.07151	-17.104	0.0108
-17.1	0.01462	3.90525	0.1063	-17.1	0.01664	3.84624	0.07142	-17.1	0.0135
-17.096	0.01687	3.9163	0.10602	-17.096	0.01721	3.85712	0.07134	-17.096	0.0081
-17.092	0.01462	3.92735	0.10575	-17.092	0.01836	3.868	0.07125	-17.092	0.00945
-17.088	0.00844	3.9384	0.10547	-17.088	0.00746	3.87889	0.07116	-17.088	0.01215
-17.084	0.01462	3.94945	0.1052	-17.084	0.01147	3.88977	0.07107	-17.084	0.0135
-17.08	0.02306	3.96051	0.10493	-17.08	0.01492	3.90065	0.07099	-17.08	0.0081
-17.076	0.01744	3.97156	0.10466	-17.076	0.02065	3.91154	0.0709	-17.076	0.00945
-17.072	0.01969	3.98261	0.10439	-17.072	0.01606	3.92242	0.07081	-17.072	0.0081
-17.068	0.01912	3.99366	0.10413	-17.068	0.02697	3.9333	0.07073	-17.068	0.01215
-17.064	0.01969	4.00472	0.10386	-17.064	0.0109	3.94419	0.07064	-17.064	0.0135
-17.06	0.01294	4.01577	0.1036	-17.06	0.00344	3.95507	0.07055	-17.06	0.0135
-17.056	0.01069	4.02682	0.10333	-17.056	0.00975	3.96595	0.07047	-17.056	0.01619
-17.052	0.01294	4.03787	0.10307	-17.052	0.00975	3.97684	0.07038	-17.052	0.0135
-17.048	0.02137	4.04893	0.10281	-17.048	0.02123	3.98772	0.0703	-17.048	0.00675
-17.044	0.01969	4.05998	0.10256	-17.044	0.01664	3.9986	0.07021	-17.044	0.0135
-17.04	0.0135	4.07103	0.1023	-17.04	0.01492	4.00949	0.07013	-17.04	0.0135
-17.036	0.018	4.08208	0.10204	-17.036	0.00574	4.02037	0.07005	-17.036	0.0135
-17.032	0.01744	4.09313	0.10179	-17.032	0.0132	4.03125	0.06996	-17.032	0.02699
-17.028	0.01969	4.10419	0.10153	-17.028	0.01951	4.04214	0.06988	-17.028	0.00945
-17.024	0.01969	4.11524	0.10128	-17.024	0.02238	4.05302	0.0698	-17.024	0.0081
-17.02	0.0135	4.12629	0.10103	-17.02	0.02065	4.0639	0.06971	-17.02	0.01484
-17.016	0.01631	4.13734	0.10078	-17.016	0.02065	4.07479	0.06963	-17.016	0.01215
-17.012	0.02137	4.1484	0.10053	-17.012	0.02639	4.08567	0.06955	-17.012	0.0135
-17.008	0.01969	4.15945	0.10028	-17.008	0.01147	4.09655	0.06947	-17.008	0.0135
-17.004	0.018	4.1705	0.10004	-17.004	0.02008	4.10743	0.06938	-17.004	0.01484
-17	0.01575	4.18155	0.09979	-17	0.00803	4.11832	0.0693	-17	0.0135
-16.996	0.02137	4.19261	0.09955	-16.996	0.0218	4.1292	0.06922	-16.996	0.01215
-16.992	0.01575	4.20366	0.0993	-16.992	0.02295	4.14008	0.06914	-16.992	0.02024
-16.988	0.02137	4.21471	0.09906	-16.988	0.02811	4.15097	0.06906	-16.988	0.01619
-16.984	0.01687	4.22576	0.09882	-16.984	0.0241	4.16185	0.06898	-16.984	0.01889
-16.98	0.02137	4.23681	0.09858	-16.98	0.02065	4.17273	0.0689	-16.98	0.00945
-16.976	0.02137	4.24787	0.09834	-16.976	0.02065	4.18362	0.06882	-16.976	0.0081
-16.972	0.01687	4.25892	0.09811	-16.972	0.01951	4.1945	0.06874	-16.972	0.0054
-16.968	0.01519	4.26997	0.09787	-16.968	0.01549	4.20538	0.06865	-16.968	0.01619
-16.964	0.01294	4.28102	0.09763	-16.964	0.0109	4.21627	0.06858	-16.964	0.01754
-16.96	0.01575	4.29208	0.0974	-16.96	0.0132	4.22715	0.0685	-16.96	0.00675
-16.956	0.01687	4.30313	0.09717	-16.956	0.00746	4.23803	0.06842	-16.956	0.01619
-16.952	0.01687	4.31418	0.09693	-16.952	0.01721	4.24892	0.06834	-16.952	0.0135
-16.948	0.0225	4.32523	0.0967	-16.948	0.00918	4.2598	0.06826	-16.948	0.01215
-16.944	0.01575	4.33628	0.09647	-16.944	0.0241	4.27068	0.06818	-16.944	0.01754
-16.94	0.01912	4.34734	0.09624	-16.94	0.01951	4.28157	0.0681	-16.94	0.02024
-16.936	0.01519	4.35839	0.09601	-16.936	0.01262	4.29245	0.06802	-16.936	0.0135
-16.932	0.01181	4.36944	0.09579	-16.932	0.01779	4.30333	0.06794	-16.932	0.01754
-16.928	0.02193	4.38049	0.09556	-16.928	0.01779	4.31422	0.06787	-16.928	0.01484
-16.924	0.01462	4.39155	0.09534	-16.924	0.01721	4.3251	0.06779	-16.924	0.01215
-16.92	0.01406	4.4026	0.09511	-16.92	0.01434	4.33598	0.06771	-16.92	0.01889
-16.916	0.02025	4.41365	0.09489	-16.916	0.02123	4.34687	0.06763	-16.916	0.0081
-16.912	0.0135	4.4247	0.09467	-16.912	0.0327	4.35775	0.06755	-16.912	0.01215
-16.908	0.009	4.43576	0.09444	-16.908	0.02123	4.36863	0.06748	-16.908	0.01754
-16.904	0.018	4.44681	0.09422	-16.904	0.01664	4.37952	0.0674	-16.904	0.01215
-16.9	0.01631	4.45786	0.094	-16.9	0.01205	4.3904	0.06732	-16.9	0.0108
-16.896	0.018	4.46891	0.09378	-16.896	0.02123	4.40128	0.06725	-16.896	0.01215
-16.892	0.02812	4.47996	0.09357	-16.892	0.01033	4.41216	0.06717	-16.892	0.0081
-16.888	0.01744	4.49102	0.09335	-16.888	0.01434	4.42305	0.06709	-16.888	0.01484
-16.884	0.01462	4.50207	0.09313	-16.884	0.01779	4.43393	0.06702	-16.884	0.0108
-16.88	0.01519	4.51312	0.09292	-16.88	0.02008	4.44481	0.06694	-16.88	0.0108
-16.876	0.01856	4.52417	0.0927	-16.876	0.02295	4.4557	0.06687	-16.876	0.0081
-16.872	0.00562	4.53523	0.09249	-16.872	0.01893	4.46658	0.06679	-16.872	0.01484
-16.868	0.01687	4.54628	0.09228	-16.868	0.02123	4.47746	0.06671	-16.868	0.01484
-16.864	0.02081	4.55733	0.09207	-16.864	0.02123	4.48835	0.06664	-16.864	0.01215
-16.86	0.01181	4.56838	0.09185	-16.86	0.02639	4.49923	0.06656	-16.86	0.0081
-16.856	0.02362	4.57943	0.09164	-16.856	0.02352	4.51011	0.06649	-16.856	0.01484
-16.852	0.00675	4.59049	0.09143	-16.852	0.02065	4.521	0.06641	-16.852	0.01889
-16.848	0.01912	4.60154	0.09123	-16.848	0.01779	4.53188	0.06634	-16.848	0.01215
-16.844	0.02362	4.61259	0.09102	-16.844	0.01147	4.54276	0.06626	-16.844	0.0108
-16.84	0.01631	4.62364	0.09081	-16.84	0.01492	4.55365	0.06619	-16.84	0.00675
-16.836	0.01406	4.6347	0.09061	-16.836	0.01033	4.56453	0.06612	-16.836	0.01215
-16.832	0.01969	4.64575	0.0904	-16.832	0.02983	4.57541	0.06604	-16.832	0.00945
-16.828	0.01406	4.6568	0.0902	-16.828	0.00975	4.5863	0.06597	-16.828	0.01619
-16.824	0.01406	4.66785	0.08999	-16.824	0.02869	4.59718	0.06589	-16.824	0.0054
-16.82	0.01237	4.67891	0.08979	-16.82	0.02582	4.60806	0.06582	-16.82	0.00945
-16.816	0.02081	4.68996	0.08959	-16.816	0.0218	4.61895	0.06575	-16.816	0.0054
-16.812	0.01969	4.70101	0.08939	-16.812	0.01893	4.62983	0.06567	-16.812	0.0054
-16.808	0.018	4.71206	0.08918	-16.808	0.02467	4.64071	0.0656	-16.808	0.01484
-16.804	0.01237	4.72311	0.08898	-16.804	0.01779	4.6516	0.06553	-16.804	0.01619
-16.8	0.0135	4.73417	0.08879	-16.8	0.02467	4.66248	0.06545	-16.8	0.02024
-16.796	0.0135	4.74522	0.08859	-16.796	0.00861	4.67336	0.06538	-16.796	0.0135
-16.792	0.01575	4.75627	0.08839	-16.792	0.02352	4.68424	0.06531	-16.792	0.0108
-16.788	0.02531	4.76732	0.08819	-16.788	0.01434	4.69513	0.06524	-16.788	0.00945
-16.784	0.02025	4.77838	0.088	-16.784	0.01606	4.70601	0.06516	-16.784	0.0081
-16.78	0.01406	4.78943	0.0878	-16.78	0.00975	4.71689	0.06509	-16.78	0.01484
-16.776	0.02081	4.80048	0.08761	-16.776	0.03385	4.72778	0.06502	-16.776	0.0135
-16.772	0.01575	4.81153	0.08741	-16.772	0.01492	4.73866	0.06495	-16.772	0.01619
-16.768	0.02193	4.82259	0.08722	-16.768	0.01664	4.74954	0.06487	-16.768	0.0108
-16.764	0.027	4.83364	0.08702	-16.764	0.00746	4.76043	0.0648	-16.764	0.01754
-16.76	0.01012	4.84469	0.08683	-16.76	0.01147	4.77131	0.06473	-16.76	0.0081
-16.756	0.01462	4.85574	0.08664	-16.756	0.01033	4.78219	0.06466	-16.756	0.00675
-16.752	0.01687	4.86679	0.08645	-16.752	0.01836	4.79308	0.06459	-16.752	0.01484
-16.748	0.01237	4.87785	0.08626	-16.748	0.02467	4.80396	0.06452	-16.748	0.0135
-16.744	0.01125	4.8889	0.08607	-16.744	0.01262	4.81484	0.06445	-16.744	0.01215
-16.74	0.01687	4.89995	0.08588	-16.74	0.02065	4.82573	0.06437	-16.74	0.01215
-16.736	0.01406	4.911	0.08569	-16.736	0.01721	4.83661	0.0643	-16.736	0.0108
-16.732	0.01294	4.92206	0.08551	-16.732	0.01262	4.84749	0.06423	-16.732	0.00945
-16.728	0.02756	4.93311	0.08532	-16.728	0.01434	4.85838	0.06416	-16.728	0.00675
-16.724	0.0135	4.94416	0.08513	-16.724	0.01606	4.86926	0.06409	-16.724	0.0135
-16.72	0.02081	4.95521	0.08495	-16.72	0.01779	4.88014	0.06402	-16.72	0.01484
-16.716	0.01237	4.96626	0.08476	-16.716	0.0132	4.89103	0.06395	-16.716	0.01484
-16.712	0.01519	4.97732	0.08458	-16.712	0.02238	4.90191	0.06388	-16.712	0.01484
-16.708	0.01744	4.98837	0.0844	-16.708	0.01492	4.91279	0.06381	-16.708	0.01619
-16.704	0.01125	4.99942	0.08421	-16.704	0.01262	4.92368	0.06374	-16.704	0.00675
-16.7	0.01687	5.01047	0.08403	-16.7	0.02008	4.93456	0.06367	-16.7	0.00675
-16.696	0.01462	5.02153	0.08385	-16.696	0.01434	4.94544	0.0636	-16.696	0.01754
-16.692	0.01969	5.03258	0.08367	-16.692	0.01492	4.95632	0.06353	-16.692	0.00675
-16.688	0.02137	5.04363	0.08349	-16.688	0.02582	4.96721	0.06346	-16.688	0.01619
-16.684	0.01969	5.05468	0.08331	-16.684	0.02295	4.97809	0.06339	-16.684	0.0108
-16.68	0.01631	5.06574	0.08313	-16.68	0.0109	4.98897	0.06332	-16.68	0.01484
-16.676	0.02081	5.07679	0.08295	-16.676	0.01836	4.99986	0.06326	-16.676	0.0135
-16.672	0.01519	5.08784	0.08277	-16.672	0.01836	5.01074	0.06319	-16.672	0.00945
-16.668	0.01687	5.09889	0.08259	-16.668	0.02008	5.02162	0.06312	-16.668	0.01484
-16.664	0.02025	5.10994	0.08242	-16.664	0.0218	5.03251	0.06305	-16.664	0.00675
-16.66	0.01406	5.121	0.08224	-16.66	0.01434	5.04339	0.06298	-16.66	0.0135
-16.656	0.02418	5.13205	0.08206	-16.656	0.00918	5.05427	0.06291	-16.656	0.0135
-16.652	0.01969	5.1431	0.08189	-16.652	0.02639	5.06516	0.06284	-16.652	0.00945
-16.648	0.01462	5.15415	0.08171	-16.648	0.01721	5.07604	0.06277	-16.648	0.0081
-16.644	0.02193	5.16521	0.08154	-16.644	0.03213	5.08692	0.06271	-16.644	0.01754
-16.64	0.01856	5.17626	0.08137	-16.64	0.02352	5.09781	0.06264	-16.64	0.02024
-16.636	0.018	5.18731	0.08119	-16.636	0.02582	5.10869	0.06257	-16.636	0.00945
-16.632	0.01744	5.19836	0.08102	-16.632	0.0218	5.11957	0.0625	-16.632	0.01215
-16.628	0.02475	5.20941	0.08085	-16.628	0.02123	5.13046	0.06244	-16.628	0.0108
-16.624	0.01406	5.22047	0.08068	-16.624	0.0109	5.14134	0.06237	-16.624	0.01484
-16.62	0.018	5.23152	0.08051	-16.62	0.02008	5.15222	0.0623	-16.62	0.01215
-16.616	0.02418	5.24257	0.08034	-16.616	0.01664	5.16311	0.06223	-16.616	0.0054
-16.612	0.01687	5.25362	0.08017	-16.612	0.0132	5.17399	0.06217	-16.612	0.0108
-16.608	0.01631	5.26468	0.08	-16.608	0.01549	5.18487	0.0621	-16.608	0.0108
-16.604	0.01912	5.27573	0.07983	-16.604	0.01779	5.19576	0.06203	-16.604	0.0108
-16.6	0.01519	5.28678	0.07966	-16.6	0.02754	5.20664	0.06196	-16.6	0.01619
-16.596	0.01069	5.29783	0.07949	-16.596	0.0218	5.21752	0.0619	-16.596	0.01484
-16.592	0.018	5.30889	0.07933	-16.592	0.0241	5.2284	0.06183	-16.592	0.01484
-16.588	0.01631	5.31994	0.07916	-16.588	0.02926	5.23929	0.06176	-16.588	0.00945
-16.584	0.01744	5.33099	0.07899	-16.584	0.01606	5.25017	0.0617	-16.584	0.0108
-16.58	0.01519	5.34204	0.07883	-16.58	0.0218	5.26105	0.06163	-16.58	0.01484
-16.576	0.01125	5.35309	0.07866	-16.576	0.01549	5.27194	0.06156	-16.576	0.00945
-16.572	0.00956	5.36415	0.0785	-16.572	0.0241	5.28282	0.0615	-16.572	0.0108
-16.568	0.01969	5.3752	0.07834	-16.568	0.0109	5.2937	0.06143	-16.568	0.0135
-16.564	0.01294	5.38625	0.07817	-16.564	0.01836	5.30459	0.06137	-16.564	0.00675
-16.56	0.01631	5.3973	0.07801	-16.56	0.02295	5.31547	0.0613	-16.56	0.0108
-16.556	0.01575	5.40836	0.07785	-16.556	0.00631	5.32635	0.06123	-16.556	0.02024
-16.552	0.0225	5.41941	0.07768	-16.552	0.01606	5.33724	0.06117	-16.552	0.0135
-16.548	0.01294	5.43046	0.07752	-16.548	0.02926	5.34812	0.0611	-16.548	0.0081
-16.544	0.0135	5.44151	0.07736	-16.544	0.01779	5.359	0.06104	-16.544	0.02294
-16.54	0.01125	5.45257	0.0772	-16.54	0.01893	5.36989	0.06097	-16.54	0.01215
-16.536	0.01744	5.46362	0.07704	-16.536	0.02065	5.38077	0.06091	-16.536	0.0108
-16.532	0.02137	5.47467	0.07688	-16.532	0.00975	5.39165	0.06084	-16.532	0.01484
-16.528	0.02025	5.48572	0.07672	-16.528	0.02123	5.40254	0.06078	-16.528	0.01215
-16.524	0.01912	5.49677	0.07656	-16.524	0.01549	5.41342	0.06071	-16.524	0.00945
-16.52	0.0135	5.50783	0.07641	-16.52	0.02238	5.4243	0.06065	-16.52	0.0081
-16.516	0.018	5.51888	0.07625	-16.516	0.0241	5.43519	0.06058	-16.516	0.0108
-16.512	0.01575	5.52993	0.07609	-16.512	0.01262	5.44607	0.06052	-16.512	0.01889
-16.508	0.01406	5.54098	0.07593	-16.508	0.02352	5.45695	0.06045	-16.508	0.01484
-16.504	0.01687	5.55204	0.07578	-16.504	0.01721	5.46784	0.06039	-16.504	0.0108
-16.5	0.01181	5.56309	0.07562	-16.5	0.02238	5.47872	0.06032	-16.5	0.01484
-16.496	0.01912	5.57414	0.07547	-16.496	0.00975	5.4896	0.06026	-16.496	0.0108
-16.492	0.02587	5.58519	0.07531	-16.492	0.01262	5.50048	0.06019	-16.492	0.01215
-16.488	0.01856	5.59624	0.07516	-16.488	0.02926	5.51137	0.06013	-16.488	0.00945
-16.484	0.02193	5.6073	0.075	-16.484	0.02008	5.52225	0.06007	-16.484	0.00945
-16.48	0.02362	5.61835	0.07485	-16.48	0.02524	5.53313	0.06	-16.48	0.0081
-16.476	0.02025	5.6294	0.0747	-16.476	0.01664	5.54402	0.05994	-16.476	0.01215
-16.472	0.02362	5.64045	0.07454	-16.472	0.01606	5.5549	0.05987	-16.472	0.01215
-16.468	0.0135	5.65151	0.07439	-16.468	0.02008	5.56578	0.05981	-16.468	0.02159
-16.464	0.01575	5.66256	0.07424	-16.464	0.01377	5.57667	0.05975	-16.464	0.01619
-16.46	0.01631	5.67361	0.07409	-16.46	0.02352	5.58755	0.05968	-16.46	0.0135
-16.456	0.01181	5.68466	0.07394	-16.456	0.02467	5.59843	0.05962	-16.456	0.01889
-16.452	0.01631	5.69572	0.07379	-16.452	0.0241	5.60932	0.05956	-16.452	0.01215
-16.448	0.02081	5.70677	0.07364	-16.448	0.01492	5.6202	0.05949	-16.448	0.00675
-16.444	0.01125	5.71782	0.07349	-16.444	0.02926	5.63108	0.05943	-16.444	0.0054
-16.44	0.0135	5.72887	0.07334	-16.44	0.01951	5.64197	0.05937	-16.44	0.0135
-16.436	0.01575	5.73992	0.07319	-16.436	0.00861	5.65285	0.0593	-16.436	0.0108
-16.432	0.01462	5.75098	0.07304	-16.432	0.01434	5.66373	0.05924	-16.432	0.0108
-16.428	0.01406	5.76203	0.07289	-16.428	0.00918	5.67462	0.05918	-16.428	0.01215
-16.424	0.0225	5.77308	0.07274	-16.424	0.02295	5.6855	0.05912	-16.424	0.01215
-16.42	0.01237	5.78413	0.0726	-16.42	0.01893	5.69638	0.05905	-16.42	0.01619
-16.416	0.0135	5.79519	0.07245	-16.416	0.02123	5.70727	0.05899	-16.416	0.0108
-16.412	0.0135	5.80624	0.0723	-16.412	0.02238	5.71815	0.05893	-16.412	0.0135
-16.408	0.0135	5.81729	0.07216	-16.408	0.02123	5.72903	0.05887	-16.408	0.01619
-16.404	0.01462	5.82834	0.07201	-16.404	0.01779	5.73992	0.0588	-16.404	0.0108
-16.4	0.01181	5.83939	0.07187	-16.4	0.01951	5.7508	0.05874	-16.4	0.0135
-16.396	0.01181	5.85045	0.07172	-16.396	0.01664	5.76168	0.05868	-16.396	0.0108
-16.392	0.01912	5.8615	0.07158	-16.392	0.01147	5.77257	0.05862	-16.392	0.0081
-16.388	0.01462	5.87255	0.07144	-16.388	0.01951	5.78345	0.05856	-16.388	0.01215
-16.384	0.01687	5.8836	0.07129	-16.384	0.02123	5.79433	0.05849	-16.384	0.01889
-16.38	0.01406	5.89466	0.07115	-16.38	0.01205	5.80521	0.05843	-16.38	0.01215
-16.376	0.01631	5.90571	0.07101	-16.376	0.01836	5.8161	0.05837	-16.376	0.01484
-16.372	0.01912	5.91676	0.07086	-16.372	0.01951	5.82698	0.05831	-16.372	0.00675
-16.368	0.018	5.92781	0.07072	-16.368	0.01779	5.83786	0.05825	-16.368	0.01484
-16.364	0.01912	5.93887	0.07058	-16.364	0.01549	5.84875	0.05819	-16.364	0.01889
-16.36	0.0225	5.94992	0.07044	-16.36	0.02352	5.85963	0.05812	-16.36	0.0135
-16.356	0.00619	5.96097	0.0703	-16.356	0.01721	5.87051	0.05806	-16.356	0.01484
-16.352	0.01519	5.97202	0.07016	-16.352	0.02238	5.8814	0.058	-16.352	0.0135
-16.348	0.01631	5.98307	0.07002	-16.348	0.01549	5.89228	0.05794	-16.348	0.0081
-16.344	0.02362	5.99413	0.06988	-16.344	0.01147	5.90316	0.05788	-16.344	0.00945
-16.34	0.01912	6.00518	0.06974	-16.34	0.01721	5.91405	0.05782	-16.34	0.0108
-16.336	0.01575	6.01623	0.0696	-16.336	0.0241	5.92493	0.05776	-16.336	0.00945
-16.332	0.01744	6.02728	0.06946	-16.332	0.02697	5.93581	0.0577	-16.332	0.01754
-16.328	0.01181	6.03834	0.06932	-16.328	0.03041	5.9467	0.05764	-16.328	0.0135
-16.324	0.0225	6.04939	0.06919	-16.324	0.01205	5.95758	0.05758	-16.324	0.0135
-16.32	0.00956	6.06044	0.06905	-16.32	0.01205	5.96846	0.05752	-16.32	0.01619
-16.316	0.01406	6.07149	0.06891	-16.316	0.01836	5.97935	0.05746	-16.316	0.01889
-16.312	0.01575	6.08255	0.06878	-16.312	0.01606	5.99023	0.0574	-16.312	0.0135
-16.308	0.01969	6.0936	0.06864	-16.308	0.02926	6.00111	0.05734	-16.308	0.01754
-16.304	0.01012	6.10465	0.0685	-16.304	0.01664	6.012	0.05728	-16.304	0.0108
-16.3	0.01519	6.1157	0.06837	-16.3	0.01377	6.02288	0.05722	-16.3	0.0135
-16.296	0.01519	6.12675	0.06823	-16.296	0.02869	6.03376	0.05716	-16.296	0.0135
-16.292	0.01631	6.13781	0.0681	-16.292	0.01721	6.04465	0.0571	-16.292	0.0081
-16.288	0.01687	6.14886	0.06796	-16.288	0.02065	6.05553	0.05704	-16.288	0.00675
-16.284	0.02306	6.15991	0.06783	-16.284	0.01492	6.06641	0.05698	-16.284	0.0081
-16.28	0.02531	6.17096	0.0677	-16.28	0.01434	6.07729	0.05692	-16.28	0.0108
-16.276	0.01969	6.18202	0.06756	-16.276	0.01664	6.08818	0.05686	-16.276	0.0108
-16.272	0.018	6.19307	0.06743	-16.272	0.02238	6.09906	0.0568	-16.272	0.0081
-16.268	0.02531	6.20412	0.0673	-16.268	0.01951	6.10994	0.05674	-16.268	0.00945
-16.264	0.00956	6.21517	0.06717	-16.264	0.01434	6.12083	0.05668	-16.264	0.00945
-16.26	0.01462	6.22622	0.06703	-16.26	0.0218	6.13171	0.05662	-16.26	0.00945
-16.256	0.018	6.23728	0.0669	-16.256	0.01549	6.14259	0.05656	-16.256	0.0081
-16.252	0.02475	6.24833	0.06677	-16.252	0.02008	6.15348	0.0565	-16.252	0.01619
-16.248	0.01237	6.25938	0.06664	-16.248	0.02065	6.16436	0.05645	-16.248	0.01484
-16.244	0.02025	6.27043	0.06651	-16.244	0.01721	6.17524	0.05639	-16.244	0.01484
-16.24	0.01294	6.28149	0.06638	-16.24	0.01606	6.18613	0.05633	-16.24	0.01619
-16.236	0.009	6.29254	0.06625	-16.236	0.01205	6.19701	0.05627	-16.236	0.00945
-16.232	0.02025	6.30359	0.06612	-16.232	0.02524	6.20789	0.05621	-16.232	0.01215
-16.228	0.02025	6.31464	0.06599	-16.228	0.0132	6.21878	0.05615	-16.228	0.00945
-16.224	0.01069	6.3257	0.06586	-16.224	0.01893	6.22966	0.05609	-16.224	0.0108
-16.22	0.01294	6.33675	0.06573	-16.22	0.01549	6.24054	0.05604	-16.22	0.0135
-16.216	0.02531	6.3478	0.0656	-16.216	0.02295	6.25143	0.05598	-16.216	0.00675
-16.212	0.02925	6.35885	0.06548	-16.212	0.02065	6.26231	0.05592	-16.212	0.01484
-16.208	0.01744	6.3699	0.06535	-16.208	0.02639	6.27319	0.05586	-16.208	0.0108
-16.204	0.01969	6.38096	0.06522	-16.204	0.02811	6.28408	0.0558	-16.204	0.00945
-16.2	0.018	6.39201	0.0651	-16.2	0.01033	6.29496	0.05575	-16.2	0.00945
-16.196	0.01125	6.40306	0.06497	-16.196	0.02926	6.30584	0.05569	-16.196	0.0108
-16.192	0.01687	6.41411	0.06484	-16.192	0.02352	6.31673	0.05563	-16.192	0.00945
-16.188	0.01856	6.42517	0.06472	-16.188	0.02811	6.32761	0.05557	-16.188	0.0135
-16.184	0.01856	6.43622	0.06459	-16.184	0.01779	6.33849	0.05551	-16.184	0.00945
-16.18	0.02025	6.44727	0.06447	-16.18	0.01893	6.34937	0.05546	-16.18	0.01484
-16.176	0.02306	6.45832	0.06434	-16.176	0.02582	6.36026	0.0554	-16.176	0.0081
-16.172	0.01744	6.46937	0.06422	-16.172	0.01664	6.37114	0.05534	-16.172	0.0108
-16.168	0.0135	6.48043	0.06409	-16.168	0.01951	6.38202	0.05529	-16.168	0.0108
-16.164	0.02025	6.49148	0.06397	-16.164	0.01664	6.39291	0.05523	-16.164	0.0081
-16.16	0.01631	6.50253	0.06385	-16.16	0.02238	6.40379	0.05517	-16.16	0.00945
-16.156	0.02081	6.51358	0.06372	-16.156	0.01721	6.41467	0.05511	-16.156	0.00945
-16.152	0.02025	6.52464	0.0636	-16.152	0.02065	6.42556	0.05506	-16.152	0.0108
-16.148	0.01181	6.53569	0.06348	-16.148	0.02295	6.43644	0.055	-16.148	0.02024
-16.144	0.018	6.54674	0.06335	-16.144	0.0241	6.44732	0.05494	-16.144	0.00945
-16.14	0.01687	6.55779	0.06323	-16.14	0.01549	6.45821	0.05489	-16.14	0.00675
-16.136	0.01687	6.56885	0.06311	-16.136	0.02295	6.46909	0.05483	-16.136	0.01215
-16.132	0.02306	6.5799	0.06299	-16.132	0.02582	6.47997	0.05477	-16.132	0.00945
-16.128	0.01744	6.59095	0.06287	-16.128	0.01492	6.49086	0.05472	-16.128	0.00945
-16.124	0.01631	6.602	0.06275	-16.124	0.01205	6.50174	0.05466	-16.124	0.0108
-16.12	0.01237	6.61305	0.06263	-16.12	0.01951	6.51262	0.05461	-16.12	0.01215
-16.116	0.01631	6.62411	0.06251	-16.116	0.02295	6.52351	0.05455	-16.116	0.01889
-16.112	0.00787	6.63516	0.06239	-16.112	0.02123	6.53439	0.05449	-16.112	0.01754
-16.108	0.018	6.64621	0.06227	-16.108	0.02983	6.54527	0.05444	-16.108	0.01484
-16.104	0.01575	6.65726	0.06215	-16.104	0.01836	6.55616	0.05438	-16.104	0.00945
-16.1	0.02137	6.66832	0.06203	-16.1	0.01893	6.56704	0.05433	-16.1	0.02159
-16.096	0.01575	6.67937	0.06191	-16.096	0.01492	6.57792	0.05427	-16.096	0.0108
-16.092	0.01969	6.69042	0.06179	-16.092	0.01836	6.58881	0.05421	-16.092	0.00675
-16.088	0.02025	6.70147	0.06168	-16.088	0.01664	6.59969	0.05416	-16.088	0.0108
-16.084	0.01294	6.71253	0.06156	-16.084	0.01779	6.61057	0.0541	-16.084	0.01754
-16.08	0.01237	6.72358	0.06144	-16.08	0.01893	6.62145	0.05405	-16.08	0.0081
-16.076	0.01631	6.73463	0.06132	-16.076	0.01721	6.63234	0.05399	-16.076	0.02024
-16.072	0.01687	6.74568	0.06121	-16.072	0.02123	6.64322	0.05394	-16.072	0.0135
-16.068	0.02193	6.75673	0.06109	-16.068	0.0327	6.6541	0.05388	-16.068	0.00945
-16.064	0.01687	6.76779	0.06097	-16.064	0.0132	6.66499	0.05383	-16.064	0.0081
-16.06	0.01181	6.77884	0.06086	-16.06	0.02811	6.67587	0.05377	-16.06	0.0108
-16.056	0.02081	6.78989	0.06074	-16.056	0.01893	6.68675	0.05372	-16.056	0.02159
-16.052	0.0135	6.80094	0.06063	-16.052	0.01434	6.69764	0.05366	-16.052	0.01484
-16.048	0.01575	6.812	0.06051	-16.048	0.00975	6.70852	0.05361	-16.048	0.00945
-16.044	0.01519	6.82305	0.0604	-16.044	0.02065	6.7194	0.05355	-16.044	0.00945
-16.04	0.01237	6.8341	0.06028	-16.04	0.00918	6.73029	0.0535	-16.04	0.0081
-16.036	0.01687	6.84515	0.06017	-16.036	0.01664	6.74117	0.05344	-16.036	0.00945
-16.032	0.02025	6.8562	0.06005	-16.032	0.02123	6.75205	0.05339	-16.032	0.00945
-16.028	0.00956	6.86726	0.05994	-16.028	0.02065	6.76294	0.05333	-16.028	0.0135
-16.024	0.01125	6.87831	0.05983	-16.024	0.01951	6.77382	0.05328	-16.024	0.01889
-16.02	0.01687	6.88936	0.05971	-16.02	0.01836	6.7847	0.05322	-16.02	0.0108
-16.016	0.01912	6.90041	0.0596	-16.016	0.02295	6.79559	0.05317	-16.016	0.0108
-16.012	0.01519	6.91147	0.05949	-16.012	0.01836	6.80647	0.05312	-16.012	0.01484
-16.008	0.01631	6.92252	0.05938	-16.008	0.02697	6.81735	0.05306	-16.008	0.01619
-16.004	0.01069	6.93357	0.05927	-16.004	0.01893	6.82824	0.05301	-16.004	0.00945
-16	0.01406	6.94462	0.05915	-16	0.01549	6.83912	0.05295	-16	0.0108
-15.996	0.01744	6.95568	0.05904	-15.996	0.01836	6.85	0.0529	-15.996	0.01484
-15.992	0.01687	6.96673	0.05893	-15.992	0.01549	6.86089	0.05285	-15.992	0.01215
-15.988	0.01406	6.97778	0.05882	-15.988	0.0132	6.87177	0.05279	-15.988	0.01215
-15.984	0.01462	6.98883	0.05871	-15.984	0.0241	6.88265	0.05274	-15.984	0.00945
-15.98	0.018	6.99988	0.0586	-15.98	0.01205	6.89354	0.05268	-15.98	0.01619
-15.976	0.01237	7.01094	0.05849	-15.976	0.01951	6.90442	0.05263	-15.976	0.00675
-15.972	0.01181	7.02199	0.05838	-15.972	0.03328	6.9153	0.05258	-15.972	0.0081
-15.968	0.01575	7.03304	0.05827	-15.968	0.01951	6.92618	0.05252	-15.968	0.0081
-15.964	0.018	7.04409	0.05816	-15.964	0.02983	6.93707	0.05247	-15.964	0.0135
-15.96	0.01687	7.05515	0.05805	-15.96	0.02639	6.94795	0.05242	-15.96	0.0108
-15.956	0.01519	7.0662	0.05794	-15.956	0.0218	6.95883	0.05237	-15.956	0.0081
-15.952	0.01406	7.07725	0.05784	-15.952	0.02639	6.96972	0.05231	-15.952	0.0108
-15.948	0.01069	7.0883	0.05773	-15.948	0.0109	6.9806	0.05226	-15.948	0.0108
-15.944	0.01575	7.09935	0.05762	-15.944	0.01779	6.99148	0.05221	-15.944	0.0081
-15.94	0.01687	7.11041	0.05751	-15.94	0.00918	7.00237	0.05215	-15.94	0.0108
-15.936	0.01575	7.12146	0.05741	-15.936	0.02008	7.01325	0.0521	-15.936	0.0135
-15.932	0.02362	7.13251	0.0573	-15.932	0.01205	7.02413	0.05205	-15.932	0.01215
-15.928	0.018	7.14356	0.05719	-15.928	0.01779	7.03502	0.052	-15.928	0.00675
-15.924	0.01519	7.15462	0.05709	-15.924	0.01893	7.0459	0.05194	-15.924	0.00945
-15.92	0.02025	7.16567	0.05698	-15.92	0.02754	7.05678	0.05189	-15.92	0.0081
-15.916	0.009	7.17672	0.05687	-15.916	0.02524	7.06767	0.05184	-15.916	0.00945
-15.912	0.01969	7.18777	0.05677	-15.912	0.01262	7.07855	0.05179	-15.912	0.01484
-15.908	0.01125	7.19883	0.05666	-15.908	0.02123	7.08943	0.05173	-15.908	0.01484
-15.904	0.02475	7.20988	0.05656	-15.904	0.02352	7.10032	0.05168	-15.904	0.00945
-15.9	0.01406	7.22093	0.05645	-15.9	0.01779	7.1112	0.05163	-15.9	0.01889
-15.896	0.018	7.23198	0.05635	-15.896	0.01033	7.12208	0.05158	-15.896	0.0081
-15.892	0.01462	7.24303	0.05624	-15.892	0.01377	7.13297	0.05152	-15.892	0.01215
-15.888	0.02756	7.25409	0.05614	-15.888	0.01893	7.14385	0.05147	-15.888	0.01215
-15.884	0.01631	7.26514	0.05604	-15.884	0.01147	7.15473	0.05142	-15.884	0.00945
-15.88	0.01969	7.27619	0.05593	-15.88	0.02065	7.16562	0.05137	-15.88	0.00675
-15.876	0.01462	7.28724	0.05583	-15.876	0.01262	7.1765	0.05132	-15.876	0.0135
-15.872	0.01181	7.2983	0.05573	-15.872	0.01147	7.18738	0.05127	-15.872	0.0135
-15.868	0.01969	7.30935	0.05562	-15.868	0.02238	7.19826	0.05121	-15.868	0.01484
-15.864	0.01856	7.3204	0.05552	-15.864	0.0241	7.20915	0.05116	-15.864	0.01619
-15.86	0.02025	7.33145	0.05542	-15.86	0.02524	7.22003	0.05111	-15.86	0.00945
-15.856	0.01406	7.34251	0.05532	-15.856	0.01664	7.23091	0.05106	-15.856	0.02024
-15.852	0.02362	7.35356	0.05521	-15.852	0.01664	7.2418	0.05101	-15.852	0.00945
-15.848	0.02081	7.36461	0.05511	-15.848	0.00918	7.25268	0.05096	-15.848	0.01484
-15.844	0.01181	7.37566	0.05501	-15.844	0.01606	7.26356	0.05091	-15.844	0.00945
-15.84	0.0135	7.38671	0.05491	-15.84	0.0218	7.27445	0.05086	-15.84	0.01215
-15.836	0.01687	7.39777	0.05481	-15.836	0.01377	7.28533	0.05081	-15.836	0.0135
-15.832	0.02362	7.40882	0.05471	-15.832	0.02238	7.29621	0.05075	-15.832	0.0081
-15.828	0.02025	7.41987	0.05461	-15.828	0.02065	7.3071	0.0507	-15.828	0.0054
-15.824	0.01631	7.43092	0.05451	-15.824	0.02983	7.31798	0.05065	-15.824	0.0108
-15.82	0.02137	7.44198	0.05441	-15.82	0.02467	7.32886	0.0506	-15.82	0.0108
-15.816	0.01519	7.45303	0.05431	-15.816	0.01951	7.33975	0.05055	-15.816	0.0054
-15.812	0.01687	7.46408	0.05421	-15.812	0.02467	7.35063	0.0505	-15.812	0.0081
-15.808	0.01744	7.47513	0.05411	-15.808	0.01262	7.36151	0.05045	-15.808	0.00945
-15.804	0.018	7.48618	0.05401	-15.804	0.02008	7.3724	0.0504	-15.804	0.0054
-15.8	0.01912	7.49724	0.05391	-15.8	0.01434	7.38328	0.05035	-15.8	0.0054
-15.796	0.01744	7.50829	0.05382	-15.796	0.00918	7.39416	0.0503	-15.796	0.0135
-15.792	0.01181	7.51934	0.05372	-15.792	0.01434	7.40505	0.05025	-15.792	0.02564
-15.788	0.02362	7.53039	0.05362	-15.788	0.01779	7.41593	0.0502	-15.788	0.0108
-15.784	0.01744	7.54145	0.05352	-15.784	0.01664	7.42681	0.05015	-15.784	0.01484
-15.78	0.009	7.5525	0.05342	-15.78	0.02811	7.4377	0.0501	-15.78	0.0108
-15.776	0.01687	7.56355	0.05333	-15.776	0.01606	7.44858	0.05005	-15.776	0.0081
-15.772	0.01575	7.5746	0.05323	-15.772	0.02065	7.45946	0.05	-15.772	0.01484
-15.768	0.02193	7.58566	0.05313	-15.768	0.00975	7.47034	0.04995	-15.768	0.0108
-15.764	0.01519	7.59671	0.05304	-15.764	0.02065	7.48123	0.0499	-15.764	0.0054
-15.76	0.01069	7.60776	0.05294	-15.76	0.02582	7.49211	0.04985	-15.76	0.01619
-15.756	0.01519	7.61881	0.05285	-15.756	0.01606	7.50299	0.0498	-15.756	0.0135
-15.752	0.01687	7.62986	0.05275	-15.752	0.0109	7.51388	0.04975	-15.752	0.01215
-15.748	0.018	7.64092	0.05265	-15.748	0.0218	7.52476	0.0497	-15.748	0.01619
-15.744	0.01575	7.65197	0.05256	-15.744	0.01664	7.53564	0.04965	-15.744	0.00945
-15.74	0.0225	7.66302	0.05246	-15.74	0.00918	7.54653	0.0496	-15.74	0.0135
-15.736	0.00956	7.67407	0.05237	-15.736	0.0241	7.55741	0.04955	-15.736	0.0081
-15.732	0.01631	7.68513	0.05227	-15.732	0.01147	7.56829	0.0495	-15.732	0.0054
-15.728	0.01856	7.69618	0.05218	-15.728	0.02065	7.57918	0.04946	-15.728	0.00945
-15.724	0.00956	7.70723	0.05209	-15.724	0.02697	7.59006	0.04941	-15.724	0.0054
-15.72	0.01294	7.71828	0.05199	-15.72	0.01492	7.60094	0.04936	-15.72	0.00675
-15.716	0.01237	7.72933	0.0519	-15.716	0.00918	7.61183	0.04931	-15.716	0.01619
-15.712	0.01631	7.74039	0.05181	-15.712	0.0218	7.62271	0.04926	-15.712	0.01215
-15.708	0.02531	7.75144	0.05171	-15.708	0.02754	7.63359	0.04921	-15.708	0.01754
-15.704	0.01406	7.76249	0.05162	-15.704	0.02524	7.64448	0.04916	-15.704	0.0135
-15.7	0.01237	7.77354	0.05153	-15.7	0.01147	7.65536	0.04911	-15.7	0.01619
-15.696	0.02137	7.7846	0.05143	-15.696	0.01893	7.66624	0.04907	-15.696	0.00945
-15.692	0.01575	7.79565	0.05134	-15.692	0.02524	7.67713	0.04902	-15.692	0.01619
-15.688	0.01406	7.8067	0.05125	-15.688	0.02926	7.68801	0.04897	-15.688	0.02024
-15.684	0.01856	7.81775	0.05116	-15.684	0.02295	7.69889	0.04892	-15.684	0.0081
-15.68	0.01294	7.82881	0.05107	-15.68	0.02123	7.70978	0.04887	-15.68	0.01619
-15.676	0.01519	7.83986	0.05097	-15.676	0.02754	7.72066	0.04882	-15.676	0.0108
-15.672	0.01856	7.85091	0.05088	-15.672	0.02123	7.73154	0.04878	-15.672	0.02159
-15.668	0.0135	7.86196	0.05079	-15.668	0.01033	7.74242	0.04873	-15.668	0.0081
-15.664	0.018	7.87301	0.0507	-15.664	0.02639	7.75331	0.04868	-15.664	0.0108
-15.66	0.01744	7.88407	0.05061	-15.66	0.0241	7.76419	0.04863	-15.66	0.0135
-15.656	0.01575	7.89512	0.05052	-15.656	0.00975	7.77507	0.04858	-15.656	0.0108
-15.652	0.02193	7.90617	0.05043	-15.652	0.01664	7.78596	0.04854	-15.652	0.0108
-15.648	0.01575	7.91722	0.05034	-15.648	0.0132	7.79684	0.04849	-15.648	0.0081
-15.644	0.01969	7.92828	0.05025	-15.644	0.02295	7.80772	0.04844	-15.644	0.01754
-15.64	0.01462	7.93933	0.05016	-15.64	0.01893	7.81861	0.04839	-15.64	0.00675
-15.636	0.00844	7.95038	0.05007	-15.636	0.01951	7.82949	0.04834	-15.636	0.00675
-15.632	0.01181	7.96143	0.04998	-15.632	0.01377	7.84037	0.0483	-15.632	0.01754
-15.628	0.00731	7.97248	0.0499	-15.628	0.01262	7.85126	0.04825	-15.628	0.0135
-15.624	0.02193	7.98354	0.04981	-15.624	0.01492	7.86214	0.0482	-15.624	0.0081
-15.62	0.01631	7.99459	0.04972	-15.62	0.01893	7.87302	0.04816	-15.62	0.01619
-15.616	0.02531	8.00564	0.04963	-15.616	0.02123	7.88391	0.04811	-15.616	0.0054
-15.612	0.01519	8.01669	0.04954	-15.612	0.02008	7.89479	0.04806	-15.612	0.0054
-15.608	0.0225	8.02775	0.04946	-15.608	0.02869	7.90567	0.04801	-15.608	0.0081
-15.604	0.01237	8.0388	0.04937	-15.604	0.01033	7.91656	0.04797	-15.604	0.0135
-15.6	0.01631	8.04985	0.04928	-15.6	0.00803	7.92744	0.04792	-15.6	0.01754
-15.596	0.01575	8.0609	0.04919	-15.596	0.01893	7.93832	0.04787	-15.596	0.0135
-15.592	0.01631	8.07196	0.04911	-15.592	0.01664	7.94921	0.04783	-15.592	0.0108
-15.588	0.01519	8.08301	0.04902	-15.588	0.02295	7.96009	0.04778	-15.588	0.0081
-15.584	0.01969	8.09406	0.04893	-15.584	0.01205	7.97097	0.04773	-15.584	0.01619
-15.58	0.01687	8.10511	0.04885	-15.58	0.0241	7.98186	0.04769	-15.58	0.01215
-15.576	0.01069	8.11616	0.04876	-15.576	0.01033	7.99274	0.04764	-15.576	0.0027
-15.572	0.01462	8.12722	0.04868	-15.572	0.01434	8.00362	0.04759	-15.572	0.00945
-15.568	0.02362	8.13827	0.04859	-15.568	0.01606	8.01451	0.04755	-15.568	0.0135
-15.564	0.01856	8.14932	0.0485	-15.564	0.02352	8.02539	0.0475	-15.564	0.01754
-15.56	0.01631	8.16037	0.04842	-15.56	0.01205	8.03627	0.04745	-15.56	0.00945
-15.556	0.02025	8.17143	0.04833	-15.556	0.02295	8.04715	0.04741	-15.556	0.01484
-15.552	0.01519	8.18248	0.04825	-15.552	0.02295	8.05804	0.04736	-15.552	0.0054
-15.548	0.01687	8.19353	0.04817	-15.548	0.02295	8.06892	0.04732	-15.548	0.0108
-15.544	0.01069	8.20458	0.04808	-15.544	0.01836	8.0798	0.04727	-15.544	0.01215
-15.54	0.01406	8.21564	0.048	-15.54	0.01549	8.09069	0.04722	-15.54	0.01484
-15.536	0.01237	8.22669	0.04791	-15.536	0.01434	8.10157	0.04718	-15.536	0.0054
-15.532	0.0225	8.23774	0.04783	-15.532	0.01951	8.11245	0.04713	-15.532	0.0135
-15.528	0.01519	8.24879	0.04775	-15.528	0.01721	8.12334	0.04709	-15.528	0.01484
-15.524	0.01912	8.25984	0.04766	-15.524	0.02008	8.13422	0.04704	-15.524	0.01484
-15.52	0.01519	8.2709	0.04758	-15.52	0.02238	8.1451	0.04699	-15.52	0.00675
-15.516	0.01125	8.28195	0.0475	-15.516	0.00746	8.15599	0.04695	-15.516	0.00945
-15.512	0.01294	8.293	0.04741	-15.512	0.03041	8.16687	0.0469	-15.512	0.01619
-15.508	0.01912	8.30405	0.04733	-15.508	0.01434	8.17775	0.04686	-15.508	0.00945
-15.504	0.02475	8.31511	0.04725	-15.504	0.01492	8.18864	0.04681	-15.504	0.0081
-15.5	0.02137	8.32616	0.04717	-15.5	0.02065	8.19952	0.04677	-15.5	0.0081
-15.496	0.02137	8.33721	0.04708	-15.496	0.02238	8.2104	0.04672	-15.496	0.00945
-15.492	0.01687	8.34826	0.047	-15.492	0.01606	8.22129	0.04668	-15.492	0.00945
-15.488	0.01744	8.35931	0.04692	-15.488	0.01721	8.23217	0.04663	-15.488	0.0135
-15.484	0.018	8.37037	0.04684	-15.484	0.02123	8.24305	0.04659	-15.484	0.00405
-15.48	0.0135	8.38142	0.04676	-15.48	0.01606	8.25394	0.04654	-15.48	0.00675
-15.476	0.02418	8.39247	0.04668	-15.476	0.01492	8.26482	0.0465	-15.476	0.01215
-15.472	0.02756	8.40352	0.0466	-15.472	0.02352	8.2757	0.04645	-15.472	0.0135
-15.468	0.02081	8.41458	0.04652	-15.468	0.01951	8.28659	0.04641	-15.468	0.01484
-15.464	0.01744	8.42563	0.04644	-15.464	0.02123	8.29747	0.04636	-15.464	0.00405
-15.46	0.01912	8.43668	0.04636	-15.46	0.02065	8.30835	0.04632	-15.46	0.01215
-15.456	0.02362	8.44773	0.04628	-15.456	0.0218	8.31923	0.04627	-15.456	0.0135
-15.452	0.01462	8.45879	0.0462	-15.452	0.01434	8.33012	0.04623	-15.452	0.00945
-15.448	0.01631	8.46984	0.04612	-15.448	0.02352	8.341	0.04618	-15.448	0.0081
-15.444	0.01687	8.48089	0.04604	-15.444	0.0109	8.35188	0.04614	-15.444	0.0108
-15.44	0.01912	8.49194	0.04596	-15.44	0.0241	8.36277	0.04609	-15.44	0.00945
-15.436	0.01462	8.50299	0.04588	-15.436	0.00688	8.37365	0.04605	-15.436	0.01215
-15.432	0.01181	8.51405	0.0458	-15.432	0.00287	8.38453	0.04601	-15.432	0.0081
-15.428	0.02025	8.5251	0.04572	-15.428	0.01205	8.39542	0.04596	-15.428	0.01619
-15.424	0.01181	8.53615	0.04564	-15.424	0.02008	8.4063	0.04592	-15.424	0.00945
-15.42	0.01181	8.5472	0.04557	-15.42	0.0132	8.41718	0.04587	-15.42	0.02024
-15.416	0.01969	8.55826	0.04549	-15.416	0.01606	8.42807	0.04583	-15.416	0.02429
-15.412	0.01744	8.56931	0.04541	-15.412	0.0241	8.43895	0.04578	-15.412	0.01889
-15.408	0.01012	8.58036	0.04533	-15.408	0.01664	8.44983	0.04574	-15.408	0.01619
-15.404	0.00619	8.59141	0.04525	-15.404	0.01779	8.46072	0.0457	-15.404	0.01484
-15.4	0.01237	8.60246	0.04518	-15.4	0.01606	8.4716	0.04565	-15.4	0.0027
-15.396	0.01406	8.61352	0.0451	-15.396	0.00918	8.48248	0.04561	-15.396	0.00945
-15.392	0.01969	8.62457	0.04502	-15.392	0.01492	8.49337	0.04557	-15.392	0.01215
-15.388	0.01631	8.63562	0.04495	-15.388	0.01606	8.50425	0.04552	-15.388	0.01754
-15.384	0.02025	8.64667	0.04487	-15.384	0.02295	8.51513	0.04548	-15.384	0.0135
-15.38	0.027	8.65773	0.04479	-15.38	0.02065	8.52602	0.04543	-15.38	0.00945
-15.376	0.01237	8.66878	0.04472	-15.376	0.01951	8.5369	0.04539	-15.376	0.01215
-15.372	0.01294	8.67983	0.04464	-15.372	0.02582	8.54778	0.04535	-15.372	0.01215
-15.368	0.01125	8.69088	0.04457	-15.368	0.00861	8.55867	0.0453	-15.368	0.0108
-15.364	0.01912	8.70194	0.04449	-15.364	0.02295	8.56955	0.04526	-15.364	0.01484
-15.36	0.01744	8.71299	0.04441	-15.36	0.01147	8.58043	0.04522	-15.36	0.0108
-15.356	0.02081	8.72404	0.04434	-15.356	0.01606	8.59131	0.04517	-15.356	0.0135
-15.352	0.01294	8.73509	0.04426	-15.352	0.01779	8.6022	0.04513	-15.352	0.0135
-15.348	0.01912	8.74614	0.04419	-15.348	0.01549	8.61308	0.04509	-15.348	0.0135
-15.344	0.01125	8.7572	0.04411	-15.344	0.02065	8.62396	0.04505	-15.344	0.0081
-15.34	0.02475	8.76825	0.04404	-15.34	0.02467	8.63485	0.045	-15.34	0.00675
-15.336	0.009	8.7793	0.04397	-15.336	0.01606	8.64573	0.04496	-15.336	0.0108
-15.332	0.02418	8.79035	0.04389	-15.332	0.01549	8.65661	0.04492	-15.332	0.00945
-15.328	0.01856	8.80141	0.04382	-15.328	0.01721	8.6675	0.04487	-15.328	0.0081
-15.324	0.01912	8.81246	0.04374	-15.324	0.01951	8.67838	0.04483	-15.324	0.0081
-15.32	0.01181	8.82351	0.04367	-15.32	0.01779	8.68926	0.04479	-15.32	0.0081
-15.316	0.01631	8.83456	0.0436	-15.316	0.00746	8.70015	0.04475	-15.316	0.00675
-15.312	0.01406	8.84562	0.04352	-15.312	0.02467	8.71103	0.0447	-15.312	0.0081
-15.308	0.0135	8.85667	0.04345	-15.308	0.00918	8.72191	0.04466	-15.308	0.00675
-15.304	0.01406	8.86772	0.04338	-15.304	0.02123	8.7328	0.04462	-15.304	0.0054
-15.3	0.01406	8.87877	0.0433	-15.3	0.01434	8.74368	0.04458	-15.3	0.0135
-15.296	0.02418	8.88982	0.04323	-15.296	0.01664	8.75456	0.04453	-15.296	0.01215
-15.292	0.018	8.90088	0.04316	-15.292	0.00459	8.76545	0.04449	-15.292	0.02024
-15.288	0.01912	8.91193	0.04309	-15.288	0.0109	8.77633	0.04445	-15.288	0.0135
-15.284	0.01125	8.92298	0.04301	-15.284	0.02352	8.78721	0.04441	-15.284	0.0108
-15.28	0.01687	8.93403	0.04294	-15.28	0.02238	8.7981	0.04437	-15.28	0.01889
-15.276	0.0135	8.94509	0.04287	-15.276	0.01779	8.80898	0.04432	-15.276	0.0081
-15.272	0.02137	8.95614	0.0428	-15.272	0.02926	8.81986	0.04428	-15.272	0.00675
-15.268	0.01744	8.96719	0.04273	-15.268	0.0109	8.83075	0.04424	-15.268	0.0081
-15.264	0.02362	8.97824	0.04266	-15.264	0.01492	8.84163	0.0442	-15.264	0.02429
-15.26	0.01406	8.98929	0.04259	-15.26	0.02926	8.85251	0.04416	-15.26	0.00675
-15.256	0.02306	9.00035	0.04251	-15.256	0.01836	8.86339	0.04412	-15.256	0.0081
-15.252	0.01406	9.0114	0.04244	-15.252	0.0132	8.87428	0.04407	-15.252	0.01619
-15.248	0.02193	9.02245	0.04237	-15.248	0.01893	8.88516	0.04403	-15.248	0.01484
-15.244	0.01575	9.0335	0.0423	-15.244	0.01893	8.89604	0.04399	-15.244	0.00675
-15.24	0.02025	9.04456	0.04223	-15.24	0.0241	8.90693	0.04395	-15.24	0.01484
-15.236	0.01406	9.05561	0.04216	-15.236	0.01377	8.91781	0.04391	-15.236	0.00945
-15.232	0.01237	9.06666	0.04209	-15.232	0.01664	8.92869	0.04387	-15.232	0.01215
-15.228	0.01744	9.07771	0.04202	-15.228	0.00803	8.93958	0.04382	-15.228	0.01215
-15.224	0.01181	9.08877	0.04195	-15.224	0.0241	8.95046	0.04378	-15.224	0.00945
-15.22	0.01069	9.09982	0.04188	-15.22	0.02926	8.96134	0.04374	-15.22	0.0081
-15.216	0.01406	9.11087	0.04182	-15.216	0.0218	8.97223	0.0437	-15.216	0.00945
-15.212	0.02475	9.12192	0.04175	-15.212	0.01492	8.98311	0.04366	-15.212	0.00675
-15.208	0.01744	9.13297	0.04168	-15.208	0.01492	8.99399	0.04362	-15.208	0.0108
-15.204	0.018	9.14403	0.04161	-15.204	0.01664	9.00488	0.04358	-15.204	0.0135
-15.2	0.01969	9.15508	0.04154	-15.2	0.02238	9.01576	0.04354	-15.2	0.00945
-15.196	0.01575	9.16613	0.04147	-15.196	0.01606	9.02664	0.0435	-15.196	0.0108
-15.192	0.02025	9.17718	0.0414	-15.192	0.01893	9.03753	0.04346	-15.192	0.0135
-15.188	0.01575	9.18824	0.04134	-15.188	0.01664	9.04841	0.04342	-15.188	0.0108
-15.184	0.01912	9.19929	0.04127	-15.184	0.01721	9.05929	0.04337	-15.184	0.0108
-15.18	0.01294	9.21034	0.0412	-15.18	0.02238	9.07018	0.04333	-15.18	0.0081
-15.176	0.0135	9.22139	0.04113	-15.176	0.02811	9.08106	0.04329	-15.176	0.01619
-15.172	0.01237	9.23244	0.04106	-15.172	0.02123	9.09194	0.04325	-15.172	0.0135
-15.168	0.02193	9.2435	0.041	-15.168	0.01721	9.10283	0.04321	-15.168	0.00675
-15.164	0.00956	9.25455	0.04093	-15.164	0.00402	9.11371	0.04317	-15.164	0.00945
-15.16	0.0225	9.2656	0.04086	-15.16	0.01664	9.12459	0.04313	-15.16	0.00945
-15.156	0.01912	9.27665	0.0408	-15.156	0.01492	9.13547	0.04309	-15.156	0.00945
-15.152	0.0135	9.28771	0.04073	-15.152	0.00918	9.14636	0.04305	-15.152	0.01215
-15.148	0.0135	9.29876	0.04066	-15.148	0.02295	9.15724	0.04301	-15.148	0.0081
-15.144	0.018	9.30981	0.0406	-15.144	0.02123	9.16812	0.04297	-15.144	0.0135
-15.14	0.01294	9.32086	0.04053	-15.14	0.02295	9.17901	0.04293	-15.14	0.01619
-15.136	0.01069	9.33192	0.04047	-15.136	0.01951	9.18989	0.04289	-15.136	0.01484
-15.132	0.01462	9.34297	0.0404	-15.132	0.01549	9.20077	0.04285	-15.132	0.01484
-15.128	0.00844	9.35402	0.04033	-15.128	0.01492	9.21166	0.04281	-15.128	0.0054
-15.124	0.01181	9.36507	0.04027	-15.124	0.02697	9.22254	0.04277	-15.124	0.01215
-15.12	0.01294	9.37612	0.0402	-15.12	0.01721	9.23342	0.04273	-15.12	0.01619
-15.116	0.01294	9.38718	0.04014	-15.116	0.02123	9.24431	0.04269	-15.116	0.0135
-15.112	0.01687	9.39823	0.04007	-15.112	0.02065	9.25519	0.04265	-15.112	0.01619
-15.108	0.00844	9.40928	0.04001	-15.108	0.01836	9.26607	0.04261	-15.108	0.00675
-15.104	0.01575	9.42033	0.03994	-15.104	0.02238	9.27696	0.04257	-15.104	0.0135
-15.1	0.0225	9.43139	0.03988	-15.1	0.02639	9.28784	0.04253	-15.1	0.0135
-15.096	0.01631	9.44244	0.03981	-15.096	0.01893	9.29872	0.04249	-15.096	0.02024
-15.092	0.0135	9.45349	0.03975	-15.092	0.01262	9.30961	0.04245	-15.092	0.0108
-15.088	0.01069	9.46454	0.03969	-15.088	0.01951	9.32049	0.04242	-15.088	0.0135
-15.084	0.01462	9.4756	0.03962	-15.084	0.0218	9.33137	0.04238	-15.084	0.00945
-15.08	0.02081	9.48665	0.03956	-15.08	0.01492	9.34226	0.04234	-15.08	0.01619
-15.076	0.01969	9.4977	0.0395	-15.076	0.00746	9.35314	0.0423	-15.076	0.0108
-15.072	0.01687	9.50875	0.03943	-15.072	0.01779	9.36402	0.04226	-15.072	0.01484
-15.068	0.01969	9.5198	0.03937	-15.068	0.0132	9.37491	0.04222	-15.068	0.0135
-15.064	0.01744	9.53086	0.03931	-15.064	0.01492	9.38579	0.04218	-15.064	0.01619
-15.06	0.0135	9.54191	0.03924	-15.06	0.01664	9.39667	0.04214	-15.06	0.01619
-15.056	0.018	9.55296	0.03918	-15.056	0.02008	9.40756	0.0421	-15.056	0.0135
-15.052	0.01519	9.56401	0.03912	-15.052	0.01951	9.41844	0.04206	-15.052	0.01215
-15.048	0.01969	9.57507	0.03905	-15.048	0.0109	9.42932	0.04202	-15.048	0.00675
-15.044	0.01856	9.58612	0.03899	-15.044	0.00975	9.4402	0.04199	-15.044	0.0135
-15.04	0.01687	9.59717	0.03893	-15.04	0.01779	9.45109	0.04195	-15.04	0.0135
-15.036	0.02025	9.60822	0.03887	-15.036	0.0218	9.46197	0.04191	-15.036	0.01215
-15.032	0.00956	9.61927	0.03881	-15.032	0.02123	9.47285	0.04187	-15.032	0.0135
-15.028	0.0135	9.63033	0.03874	-15.028	0.03213	9.48374	0.04183	-15.028	0.0135
-15.024	0.018	9.64138	0.03868	-15.024	0.02524	9.49462	0.04179	-15.024	0.0081
-15.02	0.02475	9.65243	0.03862	-15.02	0.02008	9.5055	0.04175	-15.02	0.0135
-15.016	0.01181	9.66348	0.03856	-15.016	0.02238	9.51639	0.04172	-15.016	0.00945
-15.012	0.01069	9.67454	0.0385	-15.012	0.01434	9.52727	0.04168	-15.012	0.0081
-15.008	0.0135	9.68559	0.03844	-15.008	0.01377	9.53815	0.04164	-15.008	0.0135
-15.004	0.01575	9.69664	0.03838	-15.004	0.01147	9.54904	0.0416	-15.004	0.01484
-15	0.01237	9.70769	0.03832	-15	0.01664	9.55992	0.04156	-15	0.01889
-14.996	0.01912	9.71875	0.03825	-14.996	0.02582	9.5708	0.04153	-14.996	0.00675
-14.992	0.01294	9.7298	0.03819	-14.992	0.01951	9.58169	0.04149	-14.992	0.00945
-14.988	0.01744	9.74085	0.03813	-14.988	0.01779	9.59257	0.04145	-14.988	0.01215
-14.984	0.01406	9.7519	0.03807	-14.984	0.02008	9.60345	0.04141	-14.984	0.0108
-14.98	0.02137	9.76295	0.03801	-14.98	0.01205	9.61434	0.04137	-14.98	0.0108
-14.976	0.02587	9.77401	0.03795	-14.976	0.01951	9.62522	0.04134	-14.976	0.01484
-14.972	0.01406	9.78506	0.03789	-14.972	0.02295	9.6361	0.0413	-14.972	0.00945
-14.968	0.018	9.79611	0.03783	-14.968	0.01664	9.64699	0.04126	-14.968	0.0108
-14.964	0.01575	9.80716	0.03777	-14.964	0.02123	9.65787	0.04122	-14.964	0.0081
-14.96	0.01406	9.81822	0.03772	-14.96	0.01377	9.66875	0.04118	-14.96	0.00945
-14.956	0.00731	9.82927	0.03766	-14.956	0.01147	9.67964	0.04115	-14.956	0.01215
-14.952	0.01237	9.84032	0.0376	-14.952	0.01377	9.69052	0.04111	-14.952	0.01484
-14.948	0.01631	9.85137	0.03754	-14.948	0.01893	9.7014	0.04107	-14.948	0.0108
-14.944	0.01631	9.86242	0.03748	-14.944	0.0218	9.71228	0.04103	-14.944	0.0081
-14.94	0.01687	9.87348	0.03742	-14.94	0.0132	9.72317	0.041	-14.94	0.01484
-14.936	0.01069	9.88453	0.03736	-14.936	0.01893	9.73405	0.04096	-14.936	0.0108
-14.932	0.01237	9.89558	0.0373	-14.932	0.02065	9.74493	0.04092	-14.932	0.0135
-14.928	0.01519	9.90663	0.03725	-14.928	0.01606	9.75582	0.04089	-14.928	0.00675
-14.924	0.01519	9.91769	0.03719	-14.924	0.01377	9.7667	0.04085	-14.924	0.01889
-14.92	0.01912	9.92874	0.03713	-14.92	0.01033	9.77758	0.04081	-14.92	0.01484
-14.916	0.02081	9.93979	0.03707	-14.916	0.03098	9.78847	0.04077	-14.916	0.0108
-14.912	0.009	9.95084	0.03701	-14.912	0.01033	9.79935	0.04074	-14.912	0.0108
-14.908	0.01519	9.9619	0.03696	-14.908	0.01606	9.81023	0.0407	-14.908	0.01215
-14.904	0.02025	9.97295	0.0369	-14.904	0.02524	9.82112	0.04066	-14.904	0.01754
-14.9	0.00731	9.984	0.03684	-14.9	0.02467	9.832	0.04063	-14.9	0.0081
-14.896	0.018			-14.896	0.02295			-14.896	0.00675
-14.892	0.01462			-14.892	0.0218			-14.892	0.00675
-14.888	0.02025			-14.888	0.0109			-14.888	0.02024
-14.884	0.01406			-14.884	0.01434			-14.884	0.01484
-14.88	0.01406			-14.88	0.0218			-14.88	0.00675
-14.876	0.01631			-14.876	0.01836			-14.876	0.00945
-14.872	0.01406			-14.872	0.0218			-14.872	0.01619
-14.868	0.0135			-14.868	0.01205			-14.868	0.00945
-14.864	0.01856			-14.864	0.01951			-14.864	0.0135
-14.86	0.02025			-14.86	0.03155			-14.86	0.01619
-14.856	0.02643			-14.856	0.02123			-14.856	0.0135
-14.852	0.01519			-14.852	0.02467			-14.852	0.00945
-14.848	0.01181			-14.848	0.01549			-14.848	0.01215
-14.844	0.01575			-14.844	0.01664			-14.844	0.00675
-14.84	0.02418			-14.84	0.0241			-14.84	0.0108
-14.836	0.018			-14.836	0.02524			-14.836	0.0108
-14.832	0.01125			-14.832	0.02467			-14.832	0.0108
-14.828	0.0225			-14.828	0.02008			-14.828	0.0135
-14.824	0.01519			-14.824	0.01549			-14.824	0.0081
-14.82	0.00956			-14.82	0.01492			-14.82	0.0081
-14.816	0.01744			-14.816	0.0241			-14.816	0.0108
-14.812	0.01687			-14.812	0.0132			-14.812	0.0108
-14.808	0.0135			-14.808	0.03328			-14.808	0.00675
-14.804	0.018			-14.804	0.02295			-14.804	0.0135
-14.8	0.02081			-14.8	0.0218			-14.8	0.0081
-14.796	0.00956			-14.796	0.02123			-14.796	0.00945
-14.792	0.0135			-14.792	0.02926			-14.792	0.01484
-14.788	0.01181			-14.788	0.01721			-14.788	0.0081
-14.784	0.01744			-14.784	0.01664			-14.784	0.0135
-14.78	0.01912			-14.78	0.0109			-14.78	0.00945
-14.776	0.01912			-14.776	0.01434			-14.776	0.01754
-14.772	0.01406			-14.772	0.00459			-14.772	0.01215
-14.768	0.01462			-14.768	0.02869			-14.768	0.0081
-14.764	0.01744			-14.764	0.02238			-14.764	0.00945
-14.76	0.0225			-14.76	0.01836			-14.76	0.01215
-14.756	0.01856			-14.756	0.02238			-14.756	0.01215
-14.752	0.01181			-14.752	0.01377			-14.752	0.00675
-14.748	0.01237			-14.748	0.01492			-14.748	0.00675
-14.744	0.0135			-14.744	0.02238			-14.744	0.0081
-14.74	0.01687			-14.74	0.01549			-14.74	0.00675
-14.736	0.018			-14.736	0.0132			-14.736	0.0108
-14.732	0.01912			-14.732	0.02123			-14.732	0.01215
-14.728	0.02193			-14.728	0.01779			-14.728	0.00675
-14.724	0.018			-14.724	0.01377			-14.724	0.0108
-14.72	0.01969			-14.72	0.02065			-14.72	0.00945
-14.716	0.01181			-14.716	0.01205			-14.716	0.00945
-14.712	0.01575			-14.712	0.0132			-14.712	0.02159
-14.708	0.01462			-14.708	0.01893			-14.708	0.0081
-14.704	0.01744			-14.704	0.01951			-14.704	0.01484
-14.7	0.02025			-14.7	0.02008			-14.7	0.0054
-14.696	0.02193			-14.696	0.01664			-14.696	0.01484
-14.692	0.01012			-14.692	0.01893			-14.692	0.0081
-14.688	0.01237			-14.688	0.01492			-14.688	0.01215
-14.684	0.0225			-14.684	0.00516			-14.684	0.01889
-14.68	0.0135			-14.68	0.02467			-14.68	0.01484
-14.676	0.01912			-14.676	0.0218			-14.676	0.01215
-14.672	0.02081			-14.672	0.01836			-14.672	0.01215
-14.668	0.02081			-14.668	0.01664			-14.668	0.00675
-14.664	0.01744			-14.664	0.01033			-14.664	0.01484
-14.66	0.01631			-14.66	0.02582			-14.66	0.01215
-14.656	0.01575			-14.656	0.0241			-14.656	0.00675
-14.652	0.01181			-14.652	0.0132			-14.652	0.00675
-14.648	0.01575			-14.648	0.02926			-14.648	0.01754
-14.644	0.02193			-14.644	0.02065			-14.644	0.01484
-14.64	0.01406			-14.64	0.01434			-14.64	0.01619
-14.636	0.018			-14.636	0.02295			-14.636	0.00945
-14.632	0.01181			-14.632	0.01492			-14.632	0.01215
-14.628	0.01519			-14.628	0.01664			-14.628	0.01484
-14.624	0.02418			-14.624	0.02295			-14.624	0.02024
-14.62	0.01406			-14.62	0.0218			-14.62	0.00675
-14.616	0.02137			-14.616	0.01262			-14.616	0.01889
-14.612	0.01687			-14.612	0.01205			-14.612	0.0054
-14.608	0.01069			-14.608	0.01262			-14.608	0.0135
-14.604	0.0135			-14.604	0.02524			-14.604	0.01754
-14.6	0.01687			-14.6	0.01779			-14.6	0.01619
-14.596	0.01462			-14.596	0.01893			-14.596	0.01215
-14.592	0.01519			-14.592	0.01262			-14.592	0.01215
-14.588	0.01181			-14.588	0.01664			-14.588	0.01484
-14.584	0.01575			-14.584	0.01836			-14.584	0.0135
-14.58	0.01294			-14.58	0.01893			-14.58	0.00945
-14.576	0.018			-14.576	0.01606			-14.576	0.0081
-14.572	0.01744			-14.572	0.02123			-14.572	0.00945
-14.568	0.01631			-14.568	0.01721			-14.568	0.0081
-14.564	0.01856			-14.564	0.01893			-14.564	0.0108
-14.56	0.01912			-14.56	0.02582			-14.56	0.0108
-14.556	0.01181			-14.556	0.02065			-14.556	0.0135
-14.552	0.01687			-14.552	0.01664			-14.552	0.0081
-14.548	0.01406			-14.548	0.01377			-14.548	0.0108
-14.544	0.01125			-14.544	0.01664			-14.544	0.0108
-14.54	0.01519			-14.54	0.01434			-14.54	0.01484
-14.536	0.01462			-14.536	0.01262			-14.536	0.0081
-14.532	0.01462			-14.532	0.01951			-14.532	0.0108
-14.528	0.01969			-14.528	0.01664			-14.528	0.0081
-14.524	0.01969			-14.524	0.01779			-14.524	0.0081
-14.52	0.02081			-14.52	0.0109			-14.52	0.00405
-14.516	0.01237			-14.516	0.0218			-14.516	0.02159
-14.512	0.01237			-14.512	0.0218			-14.512	0.01215
-14.508	0.01237			-14.508	0.02352			-14.508	0.0135
-14.504	0.02025			-14.504	0.0132			-14.504	0.01754
-14.5	0.01575			-14.5	0.01434			-14.5	0.01215
-14.496	0.01744			-14.496	0.00975			-14.496	0.0108
-14.492	0.02025			-14.492	0.01893			-14.492	0.00945
-14.488	0.01069			-14.488	0.00861			-14.488	0.0108
-14.484	0.01856			-14.484	0.02467			-14.484	0.0135
-14.48	0.018			-14.48	0.02582			-14.48	0.01619
-14.476	0.01912			-14.476	0.01434			-14.476	0.0081
-14.472	0.01181			-14.472	0.0218			-14.472	0.0135
-14.468	0.0135			-14.468	0.01549			-14.468	0.01215
-14.464	0.01744			-14.464	0.01606			-14.464	0.01619
-14.46	0.01687			-14.46	0.01951			-14.46	0.01619
-14.456	0.018			-14.456	0.02983			-14.456	0.00945
-14.452	0.02081			-14.452	0.02123			-14.452	0.0108
-14.448	0.01969			-14.448	0.01779			-14.448	0.0108
-14.444	0.02081			-14.444	0.01033			-14.444	0.0135
-14.44	0.01237			-14.44	0.01606			-14.44	0.0081
-14.436	0.02587			-14.436	0.02123			-14.436	0.01484
-14.432	0.01687			-14.432	0.01721			-14.432	0.0054
-14.428	0.01462			-14.428	0.01262			-14.428	0.0108
-14.424	0.01519			-14.424	0.02238			-14.424	0.0054
-14.42	0.01687			-14.42	0.03328			-14.42	0.0081
-14.416	0.0135			-14.416	0.02123			-14.416	0.0135
-14.412	0.02475			-14.412	0.0109			-14.412	0.01484
-14.408	0.01969			-14.408	0.01836			-14.408	0.0135
-14.404	0.01631			-14.404	0.01721			-14.404	0.0108
-14.4	0.01181			-14.4	0.01147			-14.4	0.0135
-14.396	0.01462			-14.396	0.02582			-14.396	0.0108
-14.392	0.01462			-14.392	0.01606			-14.392	0.00945
-14.388	0.02531			-14.388	0.02008			-14.388	0.01754
-14.384	0.01744			-14.384	0.0109			-14.384	0.01215
-14.38	0.01687			-14.38	0.00918			-14.38	0.01215
-14.376	0.01237			-14.376	0.01492			-14.376	0.01215
-14.372	0.01575			-14.372	0.02983			-14.372	0.0054
-14.368	0.01744			-14.368	0.01549			-14.368	0.0108
-14.364	0.01237			-14.364	0.0132			-14.364	0.0081
-14.36	0.01519			-14.36	0.02065			-14.36	0.0081
-14.356	0.01406			-14.356	0.01377			-14.356	0.01754
-14.352	0.02193			-14.352	0.0241			-14.352	0.0108
-14.348	0.01575			-14.348	0.02697			-14.348	0.0081
-14.344	0.01294			-14.344	0.0218			-14.344	0.0081
-14.34	0.01744			-14.34	0.01434			-14.34	0.00945
-14.336	0.01631			-14.336	0.02065			-14.336	0.01484
-14.332	0.0135			-14.332	0.01492			-14.332	0.01215
-14.328	0.01181			-14.328	0.0109			-14.328	0.01215
-14.324	0.01631			-14.324	0.01434			-14.324	0.0108
-14.32	0.01181			-14.32	0.0218			-14.32	0.01215
-14.316	0.01575			-14.316	0.00688			-14.316	0.0135
-14.312	0.0225			-14.312	0.02065			-14.312	0.01619
-14.308	0.018			-14.308	0.04131			-14.308	0.01619
-14.304	0.01069			-14.304	0.0218			-14.304	0.01484
-14.3	0.01294			-14.3	0.0132			-14.3	0.01889
-14.296	0.01012			-14.296	0.01893			-14.296	0.01619
-14.292	0.00956			-14.292	0.0218			-14.292	0.0081
-14.288	0.02193			-14.288	0.00918			-14.288	0.0135
-14.284	0.02081			-14.284	0.01262			-14.284	0.01215
-14.28	0.01294			-14.28	0.01779			-14.28	0.01754
-14.276	0.018			-14.276	0.01893			-14.276	0.0081
-14.272	0.01012			-14.272	0.01549			-14.272	0.00675
-14.268	0.01406			-14.268	0.02524			-14.268	0.0108
-14.264	0.01519			-14.264	0.02352			-14.264	0.02024
-14.26	0.00787			-14.26	0.00803			-14.26	0.01619
-14.256	0.02081			-14.256	0.01492			-14.256	0.00405
-14.252	0.01969			-14.252	0.02524			-14.252	0.0081
-14.248	0.01631			-14.248	0.00918			-14.248	0.01484
-14.244	0.018			-14.244	0.02238			-14.244	0.0081
-14.24	0.01912			-14.24	0.02869			-14.24	0.0135
-14.236	0.01519			-14.236	0.02295			-14.236	0.0108
-14.232	0.01912			-14.232	0.01721			-14.232	0.01215
-14.228	0.01462			-14.228	0.01606			-14.228	0.01619
-14.224	0.00956			-14.224	0.0218			-14.224	0.0135
-14.22	0.01687			-14.22	0.01664			-14.22	0.00945
-14.216	0.02025			-14.216	0.02123			-14.216	0.0108
-14.212	0.01744			-14.212	0.02295			-14.212	0.01484
-14.208	0.01294			-14.208	0.02295			-14.208	0.02159
-14.204	0.01912			-14.204	0.0218			-14.204	0.01215
-14.2	0.00956			-14.2	0.02754			-14.2	0.00945
-14.196	0.01687			-14.196	0.01549			-14.196	0.0108
-14.192	0.01687			-14.192	0.0132			-14.192	0.00675
-14.188	0.0135			-14.188	0.01377			-14.188	0.01754
-14.184	0.01519			-14.184	0.01262			-14.184	0.01484
-14.18	0.00787			-14.18	0.02065			-14.18	0.0135
-14.176	0.01631			-14.176	0.00918			-14.176	0.0081
-14.172	0.01856			-14.172	0.01377			-14.172	0.00945
-14.168	0.018			-14.168	0.01664			-14.168	0.00945
-14.164	0.0225			-14.164	0.02582			-14.164	0.0108
-14.16	0.01181			-14.16	0.01836			-14.16	0.00405
-14.156	0.01575			-14.156	0.01549			-14.156	0.0135
-14.152	0.01181			-14.152	0.01721			-14.152	0.0108
-14.148	0.01856			-14.148	0.01836			-14.148	0.01215
-14.144	0.0225			-14.144	0.02008			-14.144	0.02159
-14.14	0.00956			-14.14	0.01147			-14.14	0.01215
-14.136	0.01969			-14.136	0.01951			-14.136	0.01484
-14.132	0.01069			-14.132	0.02295			-14.132	0.0135
-14.128	0.01406			-14.128	0.02754			-14.128	0.00135
-14.124	0.01125			-14.124	0.01779			-14.124	0.0081
-14.12	0.01912			-14.12	0.02008			-14.12	0.00405
-14.116	0.018			-14.116	0.01779			-14.116	0.01484
-14.112	0.01575			-14.112	0.02697			-14.112	0.01619
-14.108	0.01969			-14.108	0.01721			-14.108	0.0108
-14.104	0.0225			-14.104	0.0132			-14.104	0.01484
-14.1	0.01575			-14.1	0.0241			-14.1	0.00675
-14.096	0.01687			-14.096	0.01434			-14.096	0.01484
-14.092	0.01575			-14.092	0.01262			-14.092	0.01215
-14.088	0.01012			-14.088	0.01147			-14.088	0.0135
-14.084	0.01069			-14.084	0.01951			-14.084	0.01484
-14.08	0.02193			-14.08	0.01836			-14.08	0.01215
-14.076	0.01575			-14.076	0.01434			-14.076	0.0108
-14.072	0.01575			-14.072	0.02524			-14.072	0.01484
-14.068	0.01744			-14.068	0.01205			-14.068	0.01754
-14.064	0.01012			-14.064	0.02008			-14.064	0.0081
-14.06	0.01744			-14.06	0.02352			-14.06	0.0108
-14.056	0.02981			-14.056	0.01606			-14.056	0.01619
-14.052	0.01462			-14.052	0.02238			-14.052	0.01754
-14.048	0.01069			-14.048	0.01951			-14.048	0.0135
-14.044	0.01631			-14.044	0.01721			-14.044	0.0081
-14.04	0.018			-14.04	0.01492			-14.04	0.0135
-14.036	0.01237			-14.036	0.01951			-14.036	0.00675
-14.032	0.01856			-14.032	0.01262			-14.032	0.01215
-14.028	0.018			-14.028	0.02524			-14.028	0.0135
-14.024	0.01462			-14.024	0.01779			-14.024	0.01484
-14.02	0.0225			-14.02	0.01779			-14.02	0.0081
-14.016	0.01856			-14.016	0.00803			-14.016	0.01754
-14.012	0.0135			-14.012	0.01147			-14.012	0.01215
-14.008	0.01125			-14.008	0.01262			-14.008	0.01619
-14.004	0.02025			-14.004	0.01033			-14.004	0.01754
-14	0.02475			-14	0.01492			-14	0.0135
-13.996	0.01575			-13.996	0.01606			-13.996	0.00945
-13.992	0.02081			-13.992	0.02811			-13.992	0.00945
-13.988	0.01631			-13.988	0.01147			-13.988	0.01215
-13.984	0.01069			-13.984	0.01721			-13.984	0.0135
-13.98	0.02137			-13.98	0.01721			-13.98	0.00945
-13.976	0.018			-13.976	0.01951			-13.976	0.01215
-13.972	0.01969			-13.972	0.02524			-13.972	0.00945
-13.968	0.009			-13.968	0.00918			-13.968	0.02294
-13.964	0.01294			-13.964	0.02123			-13.964	0.01619
-13.96	0.01462			-13.96	0.02754			-13.96	0.01619
-13.956	0.02418			-13.956	0.00975			-13.956	0.01619
-13.952	0.01519			-13.952	0.02123			-13.952	0.0081
-13.948	0.01181			-13.948	0.01606			-13.948	0.0081
-13.944	0.02025			-13.944	0.01434			-13.944	0.01215
-13.94	0.02081			-13.94	0.01492			-13.94	0.0054
-13.936	0.02025			-13.936	0.01721			-13.936	0.0108
-13.932	0.02362			-13.932	0.01836			-13.932	0.01215
-13.928	0.01687			-13.928	0.02123			-13.928	0.01484
-13.924	0.01575			-13.924	0.01836			-13.924	0.01215
-13.92	0.02025			-13.92	0.01549			-13.92	0.00945
-13.916	0.02137			-13.916	0.02123			-13.916	0.00945
-13.912	0.01687			-13.912	0.02697			-13.912	0.01484
-13.908	0.01969			-13.908	0.01262			-13.908	0.01215
-13.904	0.01462			-13.904	0.02582			-13.904	0.00945
-13.9	0.01687			-13.9	0.02008			-13.9	0.0108
-13.896	0.01406			-13.896	0.02065			-13.896	0.00945
-13.892	0.01856			-13.892	0.02582			-13.892	0.01889
-13.888	0.01294			-13.888	0.02123			-13.888	0.01619
-13.884	0.01181			-13.884	0.01721			-13.884	0.0135
-13.88	0.02025			-13.88	0.01836			-13.88	0.00945
-13.876	0.02025			-13.876	0.01606			-13.876	0.01619
-13.872	0.01294			-13.872	0.01779			-13.872	0.00945
-13.868	0.02137			-13.868	0.00975			-13.868	0.0108
-13.864	0.01856			-13.864	0.02065			-13.864	0.01889
-13.86	0.02587			-13.86	0.01606			-13.86	0.01215
-13.856	0.01744			-13.856	0.02238			-13.856	0.01215
-13.852	0.01294			-13.852	0.01377			-13.852	0.01215
-13.848	0.01912			-13.848	0.01779			-13.848	0.01889
-13.844	0.01294			-13.844	0.02811			-13.844	0.0108
-13.84	0.01856			-13.84	0.02008			-13.84	0.00405
-13.836	0.01406			-13.836	0.01262			-13.836	0.01215
-13.832	0.01462			-13.832	0.02123			-13.832	0.00945
-13.828	0.01294			-13.828	0.01664			-13.828	0.01215
-13.824	0.01575			-13.824	0.02582			-13.824	0.00945
-13.82	0.01687			-13.82	0.02295			-13.82	0.01215
-13.816	0.01181			-13.816	0.02123			-13.816	0.00675
-13.812	0.01575			-13.812	0.01434			-13.812	0.0108
-13.808	0.018			-13.808	0.02639			-13.808	0.01215
-13.804	0.01631			-13.804	0.0241			-13.804	0.0135
-13.8	0.00619			-13.8	0.0109			-13.8	0.0081
-13.796	0.01687			-13.796	0.02238			-13.796	0.01215
-13.792	0.02081			-13.792	0.0132			-13.792	0.00405
-13.788	0.01631			-13.788	0.02811			-13.788	0.0135
-13.784	0.01912			-13.784	0.02065			-13.784	0.01215
-13.78	0.02137			-13.78	0.01664			-13.78	0.0135
-13.776	0.01069			-13.776	0.01836			-13.776	0.01619
-13.772	0.01294			-13.772	0.01434			-13.772	0.01484
-13.768	0.02362			-13.768	0.01492			-13.768	0.01484
-13.764	0.01181			-13.764	0.01664			-13.764	0.00675
-13.76	0.02193			-13.76	0.01836			-13.76	0.0081
-13.756	0.01631			-13.756	0.01205			-13.756	0.0054
-13.752	0.01406			-13.752	0.0132			-13.752	0.0081
-13.748	0.01856			-13.748	0.02467			-13.748	0.0108
-13.744	0.01575			-13.744	0.01951			-13.744	0.0108
-13.74	0.018			-13.74	0.01721			-13.74	0.0108
-13.736	0.01519			-13.736	0.01721			-13.736	0.01215
-13.732	0.01012			-13.732	0.01377			-13.732	0.0135
-13.728	0.01631			-13.728	0.0218			-13.728	0.01484
-13.724	0.01631			-13.724	0.01377			-13.724	0.01754
-13.72	0.01969			-13.72	0.00975			-13.72	0.00675
-13.716	0.01294			-13.716	0.02238			-13.716	0.0081
-13.712	0.01912			-13.712	0.0241			-13.712	0.01215
-13.708	0.02025			-13.708	0.02123			-13.708	0.01215
-13.704	0.01912			-13.704	0.03041			-13.704	0.01754
-13.7	0.01181			-13.7	0.0241			-13.7	0.01484
-13.696	0.01294			-13.696	0.0218			-13.696	0.01484
-13.692	0.01012			-13.692	0.01779			-13.692	0.0054
-13.688	0.01575			-13.688	0.0218			-13.688	0.00945
-13.684	0.01912			-13.684	0.01893			-13.684	0.01619
-13.68	0.01687			-13.68	0.01549			-13.68	0.00945
-13.676	0.01069			-13.676	0.01779			-13.676	0.0135
-13.672	0.01631			-13.672	0.01147			-13.672	0.0135
-13.668	0.01125			-13.668	0.0109			-13.668	0.00945
-13.664	0.01912			-13.664	0.02123			-13.664	0.00675
-13.66	0.01462			-13.66	0.01606			-13.66	0.01619
-13.656	0.02306			-13.656	0.01893			-13.656	0.01215
-13.652	0.01575			-13.652	0.0218			-13.652	0.0108
-13.648	0.01181			-13.648	0.03041			-13.648	0.0081
-13.644	0.01744			-13.644	0.02295			-13.644	0.01215
-13.64	0.01012			-13.64	0.02295			-13.64	0.01215
-13.636	0.02643			-13.636	0.01721			-13.636	0.0135
-13.632	0.01575			-13.632	0.02352			-13.632	0.0081
-13.628	0.01462			-13.628	0.02008			-13.628	0.02024
-13.624	0.018			-13.624	0.02238			-13.624	0.0108
-13.62	0.01406			-13.62	0.01779			-13.62	0.0135
-13.616	0.01744			-13.616	0.0218			-13.616	0.00675
-13.612	0.02081			-13.612	0.02065			-13.612	0.00675
-13.608	0.0135			-13.608	0.01836			-13.608	0.00945
-13.604	0.01125			-13.604	0.01664			-13.604	0.01484
-13.6	0.01912			-13.6	0.0109			-13.6	0.0108
-13.596	0.01856			-13.596	0.0132			-13.596	0.00945
-13.592	0.02025			-13.592	0.00574			-13.592	0.01215
-13.588	0.01069			-13.588	0.01434			-13.588	0.0135
-13.584	0.0135			-13.584	0.0218			-13.584	0.00675
-13.58	0.02531			-13.58	0.0241			-13.58	0.01215
-13.576	0.01125			-13.576	0.02352			-13.576	0.00675
-13.572	0.01687			-13.572	0.01205			-13.572	0.0081
-13.568	0.01519			-13.568	0.02295			-13.568	0.01619
-13.564	0.01462			-13.564	0.01205			-13.564	0.00945
-13.56	0.02306			-13.56	0.01836			-13.56	0.0135
-13.556	0.01575			-13.556	0.00918			-13.556	0.01215
-13.552	0.01744			-13.552	0.02926			-13.552	0.01215
-13.548	0.01519			-13.548	0.00746			-13.548	0.01215
-13.544	0.01237			-13.544	0.0218			-13.544	0.01619
-13.54	0.01012			-13.54	0.02065			-13.54	0.0108
-13.536	0.01744			-13.536	0.01951			-13.536	0.0108
-13.532	0.01912			-13.532	0.02008			-13.532	0.01619
-13.528	0.01687			-13.528	0.03672			-13.528	0.01619
-13.524	0.02193			-13.524	0.01836			-13.524	0.0054
-13.52	0.02137			-13.52	0.01951			-13.52	0.01215
-13.516	0.02025			-13.516	0.02008			-13.516	0.01889
-13.512	0.01969			-13.512	0.02524			-13.512	0.02564
-13.508	0.02137			-13.508	0.0218			-13.508	0.0081
-13.504	0.018			-13.504	0.02639			-13.504	0.01215
-13.5	0.01294			-13.5	0.01377			-13.5	0.0135
-13.496	0.02306			-13.496	0.02295			-13.496	0.00945
-13.492	0.01744			-13.492	0.01492			-13.492	0.01889
-13.488	0.02475			-13.488	0.02065			-13.488	0.01484
-13.484	0.0135			-13.484	0.00746			-13.484	0.00945
-13.48	0.01912			-13.48	0.01664			-13.48	0.01215
-13.476	0.0135			-13.476	0.0241			-13.476	0.0135
-13.472	0.018			-13.472	0.02238			-13.472	0.0081
-13.468	0.01069			-13.468	0.02697			-13.468	0.00945
-13.464	0.018			-13.464	0.01836			-13.464	0.01484
-13.46	0.01069			-13.46	0.01147			-13.46	0.0054
-13.456	0.01012			-13.456	0.02065			-13.456	0.0108
-13.452	0.01631			-13.452	0.02869			-13.452	0.01215
-13.448	0.01294			-13.448	0.00746			-13.448	0.01484
-13.444	0.01181			-13.444	0.01606			-13.444	0.01889
-13.44	0.00956			-13.44	0.01434			-13.44	0.0054
-13.436	0.01462			-13.436	0.01606			-13.436	0.0108
-13.432	0.01856			-13.432	0.01549			-13.432	0.01754
-13.428	0.02418			-13.428	0.01779			-13.428	0.01215
-13.424	0.01856			-13.424	0.01779			-13.424	0.0108
-13.42	0.02081			-13.42	0.00688			-13.42	0.01484
-13.416	0.01462			-13.416	0.0132			-13.416	0.01754
-13.412	0.01631			-13.412	0.01664			-13.412	0.01619
-13.408	0.01125			-13.408	0.01033			-13.408	0.00675
-13.404	0.01969			-13.404	0.0109			-13.404	0.0108
-13.4	0.01237			-13.4	0.02238			-13.4	0.01215
-13.396	0.01519			-13.396	0.01434			-13.396	0.01484
-13.392	0.01462			-13.392	0.02352			-13.392	0.0081
-13.388	0.01575			-13.388	0.02065			-13.388	0.0108
-13.384	0.01406			-13.384	0.01033			-13.384	0.01754
-13.38	0.02081			-13.38	0.01262			-13.38	0.01215
-13.376	0.01125			-13.376	0.02123			-13.376	0.0081
-13.372	0.01631			-13.372	0.03098			-13.372	0.01619
-13.368	0.01181			-13.368	0.02754			-13.368	0.0108
-13.364	0.0225			-13.364	0.01262			-13.364	0.00945
-13.36	0.01687			-13.36	0.01377			-13.36	0.01484
-13.356	0.01181			-13.356	0.02238			-13.356	0.01215
-13.352	0.01575			-13.352	0.01262			-13.352	0.0108
-13.348	0.0135			-13.348	0.01664			-13.348	0.01889
-13.344	0.01912			-13.344	0.01836			-13.344	0.01754
-13.34	0.01969			-13.34	0.01262			-13.34	0.00945
-13.336	0.01519			-13.336	0.01836			-13.336	0.01619
-13.332	0.01687			-13.332	0.02008			-13.332	0.01484
-13.328	0.018			-13.328	0.0218			-13.328	0.00675
-13.324	0.0135			-13.324	0.02123			-13.324	0.01619
-13.32	0.01744			-13.32	0.02352			-13.32	0.01215
-13.316	0.0135			-13.316	0.0132			-13.316	0.0135
-13.312	0.00619			-13.312	0.02754			-13.312	0.01215
-13.308	0.01969			-13.308	0.01549			-13.308	0.0081
-13.304	0.01744			-13.304	0.01779			-13.304	0.0108
-13.3	0.01294			-13.3	0.01377			-13.3	0.0108
-13.296	0.01969			-13.296	0.03155			-13.296	0.0108
-13.292	0.0225			-13.292	0.01836			-13.292	0.0108
-13.288	0.01519			-13.288	0.01262			-13.288	0.0135
-13.284	0.01969			-13.284	0.01836			-13.284	0.01484
-13.28	0.01969			-13.28	0.01262			-13.28	0.00675
-13.276	0.02418			-13.276	0.01549			-13.276	0.0054
-13.272	0.01406			-13.272	0.00918			-13.272	0.01619
-13.268	0.01912			-13.268	0.02123			-13.268	0.0135
-13.264	0.01462			-13.264	0.02352			-13.264	0.0081
-13.26	0.01575			-13.26	0.01434			-13.26	0.01484
-13.256	0.01687			-13.256	0.0132			-13.256	0.0108
-13.252	0.01856			-13.252	0.01205			-13.252	0.0081
-13.248	0.01406			-13.248	0.02524			-13.248	0.01484
-13.244	0.0225			-13.244	0.02065			-13.244	0.01215
-13.24	0.01519			-13.24	0.02582			-13.24	0.01215
-13.236	0.01519			-13.236	0.00803			-13.236	0.01484
-13.232	0.02081			-13.232	0.01205			-13.232	0.0135
-13.228	0.02137			-13.228	0.02869			-13.228	0.0108
-13.224	0.01406			-13.224	0.03098			-13.224	0.0135
-13.22	0.01519			-13.22	0.02295			-13.22	0.0108
-13.216	0.01125			-13.216	0.01893			-13.216	0.00675
-13.212	0.01631			-13.212	0.01549			-13.212	0.0108
-13.208	0.01575			-13.208	0.01836			-13.208	0.0135
-13.204	0.018			-13.204	0.01033			-13.204	0.0054
-13.2	0.01969			-13.2	0.02238			-13.2	0.01215
-13.196	0.01406			-13.196	0.01951			-13.196	0.00945
-13.192	0.01519			-13.192	0.02754			-13.192	0.0135
-13.188	0.0135			-13.188	0.0109			-13.188	0.01754
-13.184	0.01744			-13.184	0.02123			-13.184	0.0135
-13.18	0.01912			-13.18	0.0132			-13.18	0.0081
-13.176	0.01181			-13.176	0.01721			-13.176	0.00675
-13.172	0.01181			-13.172	0.02123			-13.172	0.0081
-13.168	0.02362			-13.168	0.02238			-13.168	0.0081
-13.164	0.009			-13.164	0.0218			-13.164	0.0081
-13.16	0.01181			-13.16	0.00803			-13.16	0.0135
-13.156	0.01406			-13.156	0.01606			-13.156	0.01215
-13.152	0.01125			-13.152	0.01893			-13.152	0.0081
-13.148	0.01631			-13.148	0.01033			-13.148	0.01889
-13.144	0.02193			-13.144	0.01262			-13.144	0.01889
-13.14	0.01575			-13.14	0.01033			-13.14	0.0135
-13.136	0.02193			-13.136	0.01147			-13.136	0.0081
-13.132	0.00844			-13.132	0.01492			-13.132	0.0135
-13.128	0.01012			-13.128	0.02295			-13.128	0.01484
-13.124	0.01462			-13.124	0.01549			-13.124	0.01619
-13.12	0.01237			-13.12	0.01205			-13.12	0.01484
-13.116	0.01406			-13.116	0.02754			-13.116	0.0081
-13.112	0.01519			-13.112	0.01779			-13.112	0.02429
-13.108	0.01687			-13.108	0.01434			-13.108	0.00675
-13.104	0.01462			-13.104	0.01836			-13.104	0.01619
-13.1	0.01631			-13.1	0.01434			-13.1	0.0081
-13.096	0.01462			-13.096	0.02008			-13.096	0.02024
-13.092	0.01744			-13.092	0.02123			-13.092	0.0081
-13.088	0.01631			-13.088	0.02582			-13.088	0.00675
-13.084	0.01012			-13.084	0.01492			-13.084	0.0081
-13.08	0.01519			-13.08	0.01836			-13.08	0.00945
-13.076	0.02531			-13.076	0.02467			-13.076	0.01754
-13.072	0.01406			-13.072	0.02352			-13.072	0.01215
-13.068	0.01969			-13.068	0.01147			-13.068	0.01484
-13.064	0.01237			-13.064	0.02008			-13.064	0.01889
-13.06	0.01912			-13.06	0.01893			-13.06	0.0081
-13.056	0.02587			-13.056	0.02238			-13.056	0.0108
-13.052	0.01575			-13.052	0.01033			-13.052	0.01889
-13.048	0.01969			-13.048	0.01721			-13.048	0.0108
-13.044	0.02025			-13.044	0.0132			-13.044	0.01619
-13.04	0.02137			-13.04	0.01893			-13.04	0.00675
-13.036	0.01181			-13.036	0.0132			-13.036	0.0108
-13.032	0.01969			-13.032	0.02065			-13.032	0.00945
-13.028	0.01856			-13.028	0.01205			-13.028	0.00945
-13.024	0.01744			-13.024	0.0241			-13.024	0.0081
-13.02	0.01406			-13.02	0.02352			-13.02	0.0135
-13.016	0.0225			-13.016	0.01147			-13.016	0.0081
-13.012	0.01125			-13.012	0.01434			-13.012	0.01484
-13.008	0.01462			-13.008	0.01664			-13.008	0.00945
-13.004	0.0135			-13.004	0.02008			-13.004	0.01619
-13	0.01744			-13	0.03041			-13	0.00945
-12.996	0.01406			-12.996	0.01492			-12.996	0.01754
-12.992	0.01294			-12.992	0.01836			-12.992	0.00675
-12.988	0.01912			-12.988	0.01779			-12.988	0.01215
-12.984	0.01631			-12.984	0.02295			-12.984	0.0135
-12.98	0.01012			-12.98	0.02123			-12.98	0.01484
-12.976	0.01912			-12.976	0.02008			-12.976	0.0081
-12.972	0.01744			-12.972	0.02697			-12.972	0.01889
-12.968	0.01575			-12.968	0.01033			-12.968	0.01619
-12.964	0.01687			-12.964	0.01492			-12.964	0.0081
-12.96	0.0135			-12.96	0.01893			-12.96	0.0108
-12.956	0.01856			-12.956	0.02352			-12.956	0.01754
-12.952	0.01631			-12.952	0.01549			-12.952	0.01754
-12.948	0.0225			-12.948	0.02238			-12.948	0.00945
-12.944	0.01575			-12.944	0.01033			-12.944	0.00675
-12.94	0.00731			-12.94	0.02582			-12.94	0.01215
-12.936	0.02081			-12.936	0.02238			-12.936	0.0108
-12.932	0.01856			-12.932	0.02123			-12.932	0.00675
-12.928	0.01519			-12.928	0.01434			-12.928	0.0108
-12.924	0.01744			-12.924	0.02582			-12.924	0.01484
-12.92	0.01462			-12.92	0.02008			-12.92	0.00945
-12.916	0.02025			-12.916	0.01205			-12.916	0.0135
-12.912	0.018			-12.912	0.02065			-12.912	0.0108
-12.908	0.01631			-12.908	0.01836			-12.908	0.0135
-12.904	0.0225			-12.904	0.01836			-12.904	0.0108
-12.9	0.01519			-12.9	0.0218			-12.9	0.02024
-12.896	0.01462			-12.896	0.01606			-12.896	0.0081
-12.892	0.01912			-12.892	0.0241			-12.892	0.0081
-12.888	0.01575			-12.888	0.01721			-12.888	0.01215
-12.884	0.018			-12.884	0.00746			-12.884	0.0135
-12.88	0.01575			-12.88	0.02123			-12.88	0.01484
-12.876	0.01519			-12.876	0.01033			-12.876	0.0135
-12.872	0.02025			-12.872	0.0109			-12.872	0.0135
-12.868	0.01856			-12.868	0.02008			-12.868	0.00675
-12.864	0.018			-12.864	0.02008			-12.864	0.00945
-12.86	0.01519			-12.86	0.02238			-12.86	0.01484
-12.856	0.01631			-12.856	0.01664			-12.856	0.0135
-12.852	0.01069			-12.852	0.03213			-12.852	0.01619
-12.848	0.00787			-12.848	0.01836			-12.848	0.0108
-12.844	0.00956			-12.844	0.0132			-12.844	0.01484
-12.84	0.027			-12.84	0.02008			-12.84	0.00405
-12.836	0.02137			-12.836	0.01606			-12.836	0.0135
-12.832	0.02475			-12.832	0.02582			-12.832	0.00675
-12.828	0.01237			-12.828	0.02467			-12.828	0.0135
-12.824	0.02193			-12.824	0.02008			-12.824	0.0081
-12.82	0.01575			-12.82	0.01951			-12.82	0.0081
-12.816	0.01912			-12.816	0.02352			-12.816	0.00945
-12.812	0.01687			-12.812	0.02065			-12.812	0.0135
-12.808	0.01462			-12.808	0.02582			-12.808	0.0081
-12.804	0.01687			-12.804	0.01836			-12.804	0.00945
-12.8	0.01294			-12.8	0.01779			-12.8	0.00945
-12.796	0.01406			-12.796	0.01779			-12.796	0.0108
-12.792	0.01406			-12.792	0.01606			-12.792	0.00675
-12.788	0.01744			-12.788	0.00516			-12.788	0.01215
-12.784	0.01687			-12.784	0.02352			-12.784	0.00675
-12.78	0.01687			-12.78	0.02238			-12.78	0.0027
-12.776	0.02137			-12.776	0.0218			-12.776	0.0135
-12.772	0.01462			-12.772	0.00631			-12.772	0.01215
-12.768	0.01462			-12.768	0.02123			-12.768	0.0081
-12.764	0.02925			-12.764	0.01951			-12.764	0.01484
-12.76	0.01856			-12.76	0.02123			-12.76	0.00675
-12.756	0.01687			-12.756	0.01836			-12.756	0.00675
-12.752	0.01519			-12.752	0.01492			-12.752	0.01484
-12.748	0.01294			-12.748	0.02238			-12.748	0.01754
-12.744	0.01462			-12.744	0.01205			-12.744	0.0108
-12.74	0.01631			-12.74	0.01492			-12.74	0.0081
-12.736	0.01912			-12.736	0.0218			-12.736	0.00675
-12.732	0.02193			-12.732	0.00688			-12.732	0.00945
-12.728	0.01181			-12.728	0.01721			-12.728	0.0135
-12.724	0.01237			-12.724	0.01779			-12.724	0.01619
-12.72	0.01519			-12.72	0.01836			-12.72	0.0108
-12.716	0.0225			-12.716	0.02008			-12.716	0.00945
-12.712	0.02531			-12.712	0.01664			-12.712	0.01754
-12.708	0.02418			-12.708	0.01951			-12.708	0.01619
-12.704	0.0135			-12.704	0.0132			-12.704	0.0081
-12.7	0.01575			-12.7	0.02065			-12.7	0.0135
-12.696	0.01687			-12.696	0.00631			-12.696	0.0108
-12.692	0.009			-12.692	0.0132			-12.692	0.0108
-12.688	0.01631			-12.688	0.02582			-12.688	0.00675
-12.684	0.01631			-12.684	0.01033			-12.684	0.00945
-12.68	0.01744			-12.68	0.02238			-12.68	0.0027
-12.676	0.018			-12.676	0.01377			-12.676	0.00945
-12.672	0.02081			-12.672	0.01951			-12.672	0.01754
-12.668	0.01687			-12.668	0.01262			-12.668	0.00675
-12.664	0.01462			-12.664	0.01147			-12.664	0.01484
-12.66	0.01912			-12.66	0.0218			-12.66	0.0108
-12.656	0.0225			-12.656	0.01836			-12.656	0.01619
-12.652	0.02643			-12.652	0.02352			-12.652	0.00405
-12.648	0.018			-12.648	0.01893			-12.648	0.00675
-12.644	0.01631			-12.644	0.01492			-12.644	0.01619
-12.64	0.01519			-12.64	0.02065			-12.64	0.00945
-12.636	0.0135			-12.636	0.02697			-12.636	0.00945
-12.632	0.01294			-12.632	0.00918			-12.632	0.0108
-12.628	0.01462			-12.628	0.01951			-12.628	0.00945
-12.624	0.01856			-12.624	0.01033			-12.624	0.01484
-12.62	0.01519			-12.62	0.01779			-12.62	0.0081
-12.616	0.01069			-12.616	0.02008			-12.616	0.0081
-12.612	0.02418			-12.612	0.01664			-12.612	0.01754
-12.608	0.01575			-12.608	0.02008			-12.608	0.00675
-12.604	0.01519			-12.604	0.01606			-12.604	0.01754
-12.6	0.01912			-12.6	0.00975			-12.6	0.01215
-12.596	0.01462			-12.596	0.00574			-12.596	0.01215
-12.592	0.02418			-12.592	0.02524			-12.592	0.0081
-12.588	0.01125			-12.588	0.01951			-12.588	0.0108
-12.584	0.01969			-12.584	0.02123			-12.584	0.00945
-12.58	0.01462			-12.58	0.02238			-12.58	0.01889
-12.576	0.01125			-12.576	0.01951			-12.576	0.0108
-12.572	0.01237			-12.572	0.00975			-12.572	0.00945
-12.568	0.02193			-12.568	0.02065			-12.568	0.01484
-12.564	0.018			-12.564	0.01664			-12.564	0.00945
-12.56	0.01519			-12.56	0.01377			-12.56	0.01484
-12.556	0.01912			-12.556	0.01434			-12.556	0.02159
-12.552	0.02081			-12.552	0.01664			-12.552	0.01215
-12.548	0.02137			-12.548	0.01434			-12.548	0.0108
-12.544	0.02475			-12.544	0.01606			-12.544	0.00675
-12.54	0.01687			-12.54	0.01492			-12.54	0.00945
-12.536	0.01462			-12.536	0.01606			-12.536	0.0081
-12.532	0.01294			-12.532	0.02008			-12.532	0.01889
-12.528	0.01687			-12.528	0.02639			-12.528	0.01215
-12.524	0.0135			-12.524	0.02123			-12.524	0.01889
-12.52	0.00731			-12.52	0.01377			-12.52	0.00945
-12.516	0.01012			-12.516	0.02295			-12.516	0.0108
-12.512	0.01125			-12.512	0.0132			-12.512	0.0081
-12.508	0.01687			-12.508	0.02582			-12.508	0.01215
-12.504	0.01631			-12.504	0.01377			-12.504	0.01484
-12.5	0.01125			-12.5	0.01377			-12.5	0.01215
-12.496	0.01687			-12.496	0.01893			-12.496	0.02159
-12.492	0.01969			-12.492	0.01606			-12.492	0.01484
-12.488	0.01687			-12.488	0.01262			-12.488	0.0108
-12.484	0.01462			-12.484	0.0327			-12.484	0.0108
-12.48	0.01237			-12.48	0.02295			-12.48	0.0108
-12.476	0.01912			-12.476	0.02582			-12.476	0.0108
-12.472	0.01912			-12.472	0.02697			-12.472	0.0135
-12.468	0.00844			-12.468	0.01779			-12.468	0.01754
-12.464	0.01519			-12.464	0.01492			-12.464	0.01619
-12.46	0.01969			-12.46	0.01779			-12.46	0.01889
-12.456	0.01575			-12.456	0.02065			-12.456	0.0135
-12.452	0.01856			-12.452	0.01664			-12.452	0.01215
-12.448	0.01294			-12.448	0.01606			-12.448	0.01215
-12.444	0.01631			-12.444	0.01664			-12.444	0.00945
-12.44	0.02025			-12.44	0.02238			-12.44	0.01619
-12.436	0.01575			-12.436	0.0241			-12.436	0.00945
-12.432	0.01237			-12.432	0.02295			-12.432	0.0135
-12.428	0.01575			-12.428	0.01434			-12.428	0.00945
-12.424	0.018			-12.424	0.02238			-12.424	0.01619
-12.42	0.01575			-12.42	0.01492			-12.42	0.02024
-12.416	0.01631			-12.416	0.0241			-12.416	0.02159
-12.412	0.01744			-12.412	0.01951			-12.412	0.0108
-12.408	0.01912			-12.408	0.01147			-12.408	0.00945
-12.404	0.02475			-12.404	0.01033			-12.404	0.00945
-12.4	0.00731			-12.4	0.01434			-12.4	0.0108
-12.396	0.01912			-12.396	0.01721			-12.396	0.0054
-12.392	0.01406			-12.392	0.0218			-12.392	0.01889
-12.388	0.01519			-12.388	0.01721			-12.388	0.0108
-12.384	0.01631			-12.384	0.02352			-12.384	0.0108
-12.38	0.01294			-12.38	0.01147			-12.38	0.0108
-12.376	0.02081			-12.376	0.0218			-12.376	0.00945
-12.372	0.01856			-12.372	0.0218			-12.372	0.00945
-12.368	0.0135			-12.368	0.02065			-12.368	0.00945
-12.364	0.01744			-12.364	0.0218			-12.364	0.0081
-12.36	0.01519			-12.36	0.02352			-12.36	0.01215
-12.356	0.01406			-12.356	0.01147			-12.356	0.00945
-12.352	0.02362			-12.352	0.02697			-12.352	0.0027
-12.348	0.01856			-12.348	0.02524			-12.348	0.00675
-12.344	0.01181			-12.344	0.01549			-12.344	0.01754
-12.34	0.01912			-12.34	0.01779			-12.34	0.01215
-12.336	0.01519			-12.336	0.02123			-12.336	0.0081
-12.332	0.01462			-12.332	0.02811			-12.332	0.01754
-12.328	0.01406			-12.328	0.0132			-12.328	0.01889
-12.324	0.01406			-12.324	0.01549			-12.324	0.00675
-12.32	0.01687			-12.32	0.02008			-12.32	0.00945
-12.316	0.01575			-12.316	0.02123			-12.316	0.0108
-12.312	0.02475			-12.312	0.01721			-12.312	0.01484
-12.308	0.02081			-12.308	0.02983			-12.308	0.01619
-12.304	0.01519			-12.304	0.01721			-12.304	0.01619
-12.3	0.01969			-12.3	0.0218			-12.3	0.01215
-12.296	0.018			-12.296	0.01721			-12.296	0.01754
-12.292	0.01294			-12.292	0.0218			-12.292	0.01619
-12.288	0.02137			-12.288	0.01721			-12.288	0.02159
-12.284	0.01744			-12.284	0.01779			-12.284	0.01619
-12.28	0.01462			-12.28	0.00918			-12.28	0.0135
-12.276	0.01744			-12.276	0.02467			-12.276	0.01215
-12.272	0.02587			-12.272	0.00803			-12.272	0.00945
-12.268	0.01125			-12.268	0.01836			-12.268	0.0108
-12.264	0.018			-12.264	0.01262			-12.264	0.0135
-12.26	0.00787			-12.26	0.02639			-12.26	0.01889
-12.256	0.02081			-12.256	0.02352			-12.256	0.0081
-12.252	0.018			-12.252	0.02065			-12.252	0.01484
-12.248	0.01856			-12.248	0.0109			-12.248	0.01215
-12.244	0.01631			-12.244	0.01492			-12.244	0.0108
-12.24	0.01744			-12.24	0.02352			-12.24	0.0108
-12.236	0.01125			-12.236	0.01836			-12.236	0.01754
-12.232	0.01575			-12.232	0.02123			-12.232	0.01215
-12.228	0.02418			-12.228	0.02524			-12.228	0.01215
-12.224	0.01744			-12.224	0.01606			-12.224	0.0081
-12.22	0.00787			-12.22	0.01549			-12.22	0.01754
-12.216	0.01687			-12.216	0.0327			-12.216	0.0081
-12.212	0.01237			-12.212	0.0132			-12.212	0.01619
-12.208	0.01294			-12.208	0.0218			-12.208	0.01889
-12.204	0.009			-12.204	0.01893			-12.204	0.0081
-12.2	0.01856			-12.2	0.01377			-12.2	0.0108
-12.196	0.01631			-12.196	0.02065			-12.196	0.0108
-12.192	0.01969			-12.192	0.02123			-12.192	0.0108
-12.188	0.02081			-12.188	0.01205			-12.188	0.01215
-12.184	0.01912			-12.184	0.01549			-12.184	0.0108
-12.18	0.018			-12.18	0.0218			-12.18	0.01754
-12.176	0.01856			-12.176	0.01664			-12.176	0.00675
-12.172	0.01294			-12.172	0.02869			-12.172	0.01619
-12.168	0.01687			-12.168	0.01779			-12.168	0.01484
-12.164	0.02306			-12.164	0.0109			-12.164	0.0135
-12.16	0.01575			-12.16	0.0218			-12.16	0.0054
-12.156	0.018			-12.156	0.02123			-12.156	0.01484
-12.152	0.01519			-12.152	0.02639			-12.152	0.00945
-12.148	0.02362			-12.148	0.02869			-12.148	0.00945
-12.144	0.018			-12.144	0.02524			-12.144	0.00945
-12.14	0.02025			-12.14	0.02123			-12.14	0.0135
-12.136	0.02025			-12.136	0.02123			-12.136	0.0108
-12.132	0.01856			-12.132	0.02238			-12.132	0.0108
-12.128	0.01969			-12.128	0.01434			-12.128	0.00675
-12.124	0.02193			-12.124	0.00861			-12.124	0.01484
-12.12	0.02081			-12.12	0.02238			-12.12	0.0108
-12.116	0.01631			-12.116	0.01606			-12.116	0.0135
-12.112	0.009			-12.112	0.01549			-12.112	0.01619
-12.108	0.01125			-12.108	0.01549			-12.108	0.01619
-12.104	0.01744			-12.104	0.01893			-12.104	0.02024
-12.1	0.01969			-12.1	0.02467			-12.1	0.0081
-12.096	0.02475			-12.096	0.0132			-12.096	0.00945
-12.092	0.01912			-12.092	0.0241			-12.092	0.00675
-12.088	0.01462			-12.088	0.02639			-12.088	0.0108
-12.084	0.01856			-12.084	0.02524			-12.084	0.01215
-12.08	0.01969			-12.08	0.01951			-12.08	0.01215
-12.076	0.01519			-12.076	0.01377			-12.076	0.0135
-12.072	0.02193			-12.072	0.01205			-12.072	0.01484
-12.068	0.02137			-12.068	0.02639			-12.068	0.0081
-12.064	0.0135			-12.064	0.01721			-12.064	0.01484
-12.06	0.0135			-12.06	0.01836			-12.06	0.00675
-12.056	0.01294			-12.056	0.01434			-12.056	0.0054
-12.052	0.02081			-12.052	0.01836			-12.052	0.0081
-12.048	0.009			-12.048	0.01492			-12.048	0.0054
-12.044	0.01575			-12.044	0.01721			-12.044	0.0054
-12.04	0.01631			-12.04	0.01492			-12.04	0.0135
-12.036	0.01687			-12.036	0.0109			-12.036	0.00945
-12.032	0.01406			-12.032	0.01606			-12.032	0.01215
-12.028	0.01462			-12.028	0.02582			-12.028	0.0081
-12.024	0.01687			-12.024	0.01492			-12.024	0.01484
-12.02	0.0135			-12.02	0.0241			-12.02	0.0108
-12.016	0.01856			-12.016	0.01377			-12.016	0.01215
-12.012	0.01294			-12.012	0.02238			-12.012	0.0081
-12.008	0.01406			-12.008	0.02467			-12.008	0.00675
-12.004	0.01856			-12.004	0.01779			-12.004	0.00405
-12	0.02193			-12	0.01147			-12	0.01619
-11.996	0.018			-11.996	0.01492			-11.996	0.01215
-11.992	0.01575			-11.992	0.02524			-11.992	0.01215
-11.988	0.0225			-11.988	0.00688			-11.988	0.0108
-11.984	0.01744			-11.984	0.01377			-11.984	0.0108
-11.98	0.01462			-11.98	0.0218			-11.98	0.0135
-11.976	0.0135			-11.976	0.02524			-11.976	0.0135
-11.972	0.01575			-11.972	0.0132			-11.972	0.0135
-11.968	0.01631			-11.968	0.00861			-11.968	0.00675
-11.964	0.01912			-11.964	0.01262			-11.964	0.0108
-11.96	0.02025			-11.96	0.02352			-11.96	0.0054
-11.956	0.01294			-11.956	0.01377			-11.956	0.0081
-11.952	0.01687			-11.952	0.00861			-11.952	0.01215
-11.948	0.02362			-11.948	0.01434			-11.948	0.0135
-11.944	0.01631			-11.944	0.01033			-11.944	0.00675
-11.94	0.02531			-11.94	0.01262			-11.94	0.0081
-11.936	0.0135			-11.936	0.02352			-11.936	0.0108
-11.932	0.01631			-11.932	0.02352			-11.932	0.01619
-11.928	0.01125			-11.928	0.02123			-11.928	0.0135
-11.924	0.01012			-11.924	0.01549			-11.924	0.01754
-11.92	0.01294			-11.92	0.02123			-11.92	0.02159
-11.916	0.018			-11.916	0.01664			-11.916	0.01484
-11.912	0.01575			-11.912	0.02639			-11.912	0.0135
-11.908	0.01462			-11.908	0.01779			-11.908	0.00945
-11.904	0.01912			-11.904	0.0218			-11.904	0.00945
-11.9	0.01969			-11.9	0.01836			-11.9	0.01484
-11.896	0.0135			-11.896	0.02352			-11.896	0.01484
-11.892	0.01181			-11.892	0.0109			-11.892	0.0108
-11.888	0.02137			-11.888	0.01664			-11.888	0.00675
-11.884	0.01294			-11.884	0.02123			-11.884	0.01484
-11.88	0.018			-11.88	0.01549			-11.88	0.0108
-11.876	0.01687			-11.876	0.02524			-11.876	0.0135
-11.872	0.01406			-11.872	0.01951			-11.872	0.01484
-11.868	0.01237			-11.868	0.01033			-11.868	0.0135
-11.864	0.01744			-11.864	0.00861			-11.864	0.0081
-11.86	0.01181			-11.86	0.01951			-11.86	0.00675
-11.856	0.01294			-11.856	0.01779			-11.856	0.01754
-11.852	0.0135			-11.852	0.01549			-11.852	0.01215
-11.848	0.01181			-11.848	0.02008			-11.848	0.0081
-11.844	0.01012			-11.844	0.01492			-11.844	0.01215
-11.84	0.01631			-11.84	0.01664			-11.84	0.0108
-11.836	0.02587			-11.836	0.01434			-11.836	0.0135
-11.832	0.01125			-11.832	0.02811			-11.832	0.0108
-11.828	0.01575			-11.828	0.01836			-11.828	0.00675
-11.824	0.0225			-11.824	0.01549			-11.824	0.01215
-11.82	0.01631			-11.82	0.01434			-11.82	0.01215
-11.816	0.02081			-11.816	0.01721			-11.816	0.01484
-11.812	0.01631			-11.812	0.01721			-11.812	0.0135
-11.808	0.018			-11.808	0.01492			-11.808	0.0108
-11.804	0.01744			-11.804	0.02295			-11.804	0.01215
-11.8	0.01687			-11.8	0.02238			-11.8	0.01619
-11.796	0.01181			-11.796	0.01147			-11.796	0.0054
-11.792	0.01744			-11.792	0.01434			-11.792	0.0081
-11.788	0.01125			-11.788	0.0109			-11.788	0.00405
-11.784	0.01687			-11.784	0.02065			-11.784	0.0081
-11.78	0.01181			-11.78	0.01492			-11.78	0.0054
-11.776	0.01744			-11.776	0.01893			-11.776	0.01215
-11.772	0.01744			-11.772	0.01492			-11.772	0.0108
-11.768	0.02306			-11.768	0.01434			-11.768	0.0054
-11.764	0.018			-11.764	0.02697			-11.764	0.01619
-11.76	0.01519			-11.76	0.01664			-11.76	0.0108
-11.756	0.01687			-11.756	0.00975			-11.756	0.0135
-11.752	0.018			-11.752	0.01893			-11.752	0.00675
-11.748	0.0225			-11.748	0.0218			-11.748	0.01215
-11.744	0.02306			-11.744	0.01434			-11.744	0.00405
-11.74	0.01237			-11.74	0.01721			-11.74	0.01215
-11.736	0.01069			-11.736	0.00918			-11.736	0.00675
-11.732	0.01462			-11.732	0.01549			-11.732	0.01215
-11.728	0.01575			-11.728	0.02065			-11.728	0.01484
-11.724	0.01912			-11.724	0.02065			-11.724	0.02024
-11.72	0.00844			-11.72	0.01549			-11.72	0.00945
-11.716	0.01912			-11.716	0.01721			-11.716	0.00675
-11.712	0.00787			-11.712	0.01434			-11.712	0.01619
-11.708	0.01519			-11.708	0.01377			-11.708	0.0135
-11.704	0.01069			-11.704	0.00688			-11.704	0.00675
-11.7	0.01406			-11.7	0.01721			-11.7	0.0108
-11.696	0.01519			-11.696	0.01836			-11.696	0.00675
-11.692	0.018			-11.692	0.02352			-11.692	0.01484
-11.688	0.01575			-11.688	0.01893			-11.688	0.0135
-11.684	0.01462			-11.684	0.02065			-11.684	0.01215
-11.68	0.01069			-11.68	0.01893			-11.68	0.0135
-11.676	0.00844			-11.676	0.01606			-11.676	0.01215
-11.672	0.02137			-11.672	0.02869			-11.672	0.01619
-11.668	0.0225			-11.668	0.01606			-11.668	0.0081
-11.664	0.02025			-11.664	0.02295			-11.664	0.01215
-11.66	0.01631			-11.66	0.02983			-11.66	0.0054
-11.656	0.01744			-11.656	0.01664			-11.656	0.0108
-11.652	0.02137			-11.652	0.01721			-11.652	0.00945
-11.648	0.01912			-11.648	0.02065			-11.648	0.0135
-11.644	0.018			-11.644	0.01779			-11.644	0.0054
-11.64	0.01856			-11.64	0.01779			-11.64	0.01619
-11.636	0.01912			-11.636	0.03155			-11.636	0.01215
-11.632	0.01519			-11.632	0.01033			-11.632	0.02159
-11.628	0.01294			-11.628	0.01721			-11.628	0.01619
-11.624	0.00956			-11.624	0.02295			-11.624	0.01215
-11.62	0.02081			-11.62	0.01721			-11.62	0.01619
-11.616	0.01856			-11.616	0.00918			-11.616	0.00675
-11.612	0.01969			-11.612	0.01147			-11.612	0.0108
-11.608	0.01969			-11.608	0.03614			-11.608	0.01215
-11.604	0.01406			-11.604	0.0109			-11.604	0.01754
-11.6	0.01744			-11.6	0.01606			-11.6	0.01484
-11.596	0.01519			-11.596	0.01262			-11.596	0.0108
-11.592	0.01519			-11.592	0.01492			-11.592	0.01754
-11.588	0.01462			-11.588	0.01951			-11.588	0.01619
-11.584	0.01462			-11.584	0.03959			-11.584	0.01754
-11.58	0.01856			-11.58	0.01893			-11.58	0.0108
-11.576	0.01519			-11.576	0.01893			-11.576	0.0081
-11.572	0.01406			-11.572	0.02295			-11.572	0.00945
-11.568	0.01969			-11.568	0.02295			-11.568	0.0081
-11.564	0.01462			-11.564	0.01893			-11.564	0.0081
-11.56	0.02025			-11.56	0.02065			-11.56	0.0054
-11.556	0.01744			-11.556	0.02582			-11.556	0.01215
-11.552	0.01294			-11.552	0.0241			-11.552	0.0108
-11.548	0.02643			-11.548	0.0109			-11.548	0.01215
-11.544	0.01631			-11.544	0.02524			-11.544	0.00945
-11.54	0.02418			-11.54	0.02123			-11.54	0.00945
-11.536	0.01069			-11.536	0.02238			-11.536	0.00675
-11.532	0.01237			-11.532	0.01664			-11.532	0.01619
-11.528	0.02081			-11.528	0.01893			-11.528	0.00945
-11.524	0.02025			-11.524	0.01205			-11.524	0.01215
-11.52	0.01575			-11.52	0.03614			-11.52	0.0027
-11.516	0.01519			-11.516	0.01606			-11.516	0.01484
-11.512	0.0225			-11.512	0.03385			-11.512	0.02024
-11.508	0.01631			-11.508	0.01606			-11.508	0.01619
-11.504	0.01631			-11.504	0.02352			-11.504	0.0108
-11.5	0.02306			-11.5	0.0218			-11.5	0.00405
-11.496	0.01181			-11.496	0.01205			-11.496	0.0108
-11.492	0.0135			-11.492	0.01664			-11.492	0.00675
-11.488	0.01181			-11.488	0.01779			-11.488	0.00945
-11.484	0.02362			-11.484	0.02123			-11.484	0.01484
-11.48	0.01069			-11.48	0.01549			-11.48	0.01889
-11.476	0.01462			-11.476	0.01951			-11.476	0.0108
-11.472	0.01519			-11.472	0.01606			-11.472	0.01889
-11.468	0.01687			-11.468	0.0218			-11.468	0.00945
-11.464	0.02531			-11.464	0.02697			-11.464	0.01754
-11.46	0.01575			-11.46	0.01377			-11.46	0.01619
-11.456	0.01744			-11.456	0.02008			-11.456	0.0108
-11.452	0.01406			-11.452	0.01262			-11.452	0.0081
-11.448	0.01069			-11.448	0.02295			-11.448	0.01619
-11.444	0.02025			-11.444	0.01951			-11.444	0.01754
-11.44	0.01969			-11.44	0.01492			-11.44	0.01484
-11.436	0.01631			-11.436	0.02983			-11.436	0.01215
-11.432	0.01575			-11.432	0.02008			-11.432	0.0027
-11.428	0.02081			-11.428	0.02582			-11.428	0.0081
-11.424	0.00619			-11.424	0.01549			-11.424	0.01619
-11.42	0.02193			-11.42	0.0132			-11.42	0.01754
-11.416	0.01856			-11.416	0.01836			-11.416	0.01215
-11.412	0.01462			-11.412	0.01836			-11.412	0.01754
-11.408	0.01631			-11.408	0.00746			-11.408	0.0108
-11.404	0.01631			-11.404	0.01664			-11.404	0.01484
-11.4	0.0135			-11.4	0.00975			-11.4	0.00675
-11.396	0.00844			-11.396	0.01492			-11.396	0.0135
-11.392	0.02137			-11.392	0.02352			-11.392	0.02024
-11.388	0.01687			-11.388	0.01377			-11.388	0.0135
-11.384	0.01687			-11.384	0.02295			-11.384	0.0108
-11.38	0.01462			-11.38	0.01147			-11.38	0.0108
-11.376	0.02025			-11.376	0.01434			-11.376	0.00945
-11.372	0.02137			-11.372	0.01262			-11.372	0.01215
-11.368	0.01575			-11.368	0.01664			-11.368	0.0108
-11.364	0.01969			-11.364	0.02352			-11.364	0.01619
-11.36	0.01631			-11.36	0.02352			-11.36	0.0135
-11.356	0.009			-11.356	0.0218			-11.356	0.0135
-11.352	0.01406			-11.352	0.0241			-11.352	0.02159
-11.348	0.01856			-11.348	0.01836			-11.348	0.0081
-11.344	0.018			-11.344	0.01779			-11.344	0.02294
-11.34	0.01969			-11.34	0.02582			-11.34	0.02024
-11.336	0.018			-11.336	0.01836			-11.336	0.00945
-11.332	0.018			-11.332	0.02639			-11.332	0.0081
-11.328	0.02025			-11.328	0.02524			-11.328	0.00945
-11.324	0.02081			-11.324	0.01147			-11.324	0.0108
-11.32	0.01856			-11.32	0.0218			-11.32	0.0135
-11.316	0.01969			-11.316	0.01721			-11.316	0.01215
-11.312	0.01406			-11.312	0.0132			-11.312	0.01484
-11.308	0.02137			-11.308	0.01492			-11.308	0.0135
-11.304	0.01912			-11.304	0.02123			-11.304	0.01484
-11.3	0.01294			-11.3	0.02008			-11.3	0.0081
-11.296	0.02475			-11.296	0.01492			-11.296	0.0135
-11.292	0.01687			-11.292	0.02238			-11.292	0.00675
-11.288	0.01631			-11.288	0.02467			-11.288	0.00945
-11.284	0.018			-11.284	0.02065			-11.284	0.0081
-11.28	0.02025			-11.28	0.01836			-11.28	0.0054
-11.276	0.018			-11.276	0.01606			-11.276	0.01619
-11.272	0.02025			-11.272	0.0218			-11.272	0.01754
-11.268	0.01125			-11.268	0.01893			-11.268	0.0135
-11.264	0.018			-11.264	0.01951			-11.264	0.0135
-11.26	0.01631			-11.26	0.01262			-11.26	0.01215
-11.256	0.00844			-11.256	0.02869			-11.256	0.0081
-11.252	0.01294			-11.252	0.01893			-11.252	0.0135
-11.248	0.01912			-11.248	0.0218			-11.248	0.0081
-11.244	0.01406			-11.244	0.01721			-11.244	0.01754
-11.24	0.01406			-11.24	0.01836			-11.24	0.0108
-11.236	0.01294			-11.236	0.01147			-11.236	0.00945
-11.232	0.01969			-11.232	0.02352			-11.232	0.00945
-11.228	0.01237			-11.228	0.01606			-11.228	0.00405
-11.224	0.03206			-11.224	0.02123			-11.224	0.02294
-11.22	0.01519			-11.22	0.01779			-11.22	0.00945
-11.216	0.02362			-11.216	0.01664			-11.216	0.0135
-11.212	0.0135			-11.212	0.02008			-11.212	0.01619
-11.208	0.01462			-11.208	0.01951			-11.208	0.00675
-11.204	0.01519			-11.204	0.0218			-11.204	0.0054
-11.2	0.02137			-11.2	0.01549			-11.2	0.01754
-11.196	0.01069			-11.196	0.0109			-11.196	0.0135
-11.192	0.01125			-11.192	0.02524			-11.192	0.01215
-11.188	0.01294			-11.188	0.0109			-11.188	0.00945
-11.184	0.02025			-11.184	0.02065			-11.184	0.01215
-11.18	0.01406			-11.18	0.01492			-11.18	0.0081
-11.176	0.01069			-11.176	0.01779			-11.176	0.00945
-11.172	0.01631			-11.172	0.01377			-11.172	0.00675
-11.168	0.01069			-11.168	0.02754			-11.168	0.01484
-11.164	0.0225			-11.164	0.01779			-11.164	0.00945
-11.16	0.01462			-11.16	0.01434			-11.16	0.00945
-11.156	0.01631			-11.156	0.02352			-11.156	0.0108
-11.152	0.01519			-11.152	0.00861			-11.152	0.0081
-11.148	0.02137			-11.148	0.01664			-11.148	0.00945
-11.144	0.01294			-11.144	0.02295			-11.144	0.01754
-11.14	0.01744			-11.14	0.02123			-11.14	0.01484
-11.136	0.01575			-11.136	0.02123			-11.136	0.00405
-11.132	0.01912			-11.132	0.01549			-11.132	0.01215
-11.128	0.01125			-11.128	0.02467			-11.128	0.00405
-11.124	0.01631			-11.124	0.0218			-11.124	0.01484
-11.12	0.02137			-11.12	0.02008			-11.12	0.0108
-11.116	0.01912			-11.116	0.01549			-11.116	0.0054
-11.112	0.02025			-11.112	0.01951			-11.112	0.00945
-11.108	0.02306			-11.108	0.01779			-11.108	0.02024
-11.104	0.01519			-11.104	0.02639			-11.104	0.0081
-11.1	0.02193			-11.1	0.01549			-11.1	0.0108
-11.096	0.01631			-11.096	0.01492			-11.096	0.00675
-11.092	0.02193			-11.092	0.00975			-11.092	0.00945
-11.088	0.01969			-11.088	0.02295			-11.088	0.00945
-11.084	0.01406			-11.084	0.01721			-11.084	0.00675
-11.08	0.01969			-11.08	0.01262			-11.08	0.00945
-11.076	0.0225			-11.076	0.02869			-11.076	0.02024
-11.072	0.01912			-11.072	0.02123			-11.072	0.01754
-11.068	0.018			-11.068	0.02352			-11.068	0.00135
-11.064	0.01856			-11.064	0.01549			-11.064	0.01619
-11.06	0.02081			-11.06	0.02295			-11.06	0.00945
-11.056	0.02081			-11.056	0.00975			-11.056	0.00675
-11.052	0.01969			-11.052	0.01492			-11.052	0.0108
-11.048	0.02137			-11.048	0.01836			-11.048	0.0108
-11.044	0.01462			-11.044	0.02352			-11.044	0.02294
-11.04	0.01125			-11.04	0.02008			-11.04	0.00675
-11.036	0.01912			-11.036	0.01434			-11.036	0.00945
-11.032	0.01744			-11.032	0.03041			-11.032	0.00945
-11.028	0.01969			-11.028	0.01033			-11.028	0.0135
-11.024	0.01125			-11.024	0.01377			-11.024	0.0108
-11.02	0.01744			-11.02	0.01951			-11.02	0.01484
-11.016	0.02531			-11.016	0.01664			-11.016	0.0108
-11.012	0.01912			-11.012	0.00861			-11.012	0.0108
-11.008	0.0135			-11.008	0.01434			-11.008	0.0108
-11.004	0.01406			-11.004	0.00688			-11.004	0.0108
-11	0.01237			-11	0.01147			-11	0.01754
-10.996	0.01631			-10.996	0.01434			-10.996	0.0135
-10.992	0.0135			-10.992	0.01492			-10.992	0.01215
-10.988	0.01744			-10.988	0.01147			-10.988	0.0135
-10.984	0.02025			-10.984	0.02467			-10.984	0.0135
-10.98	0.01687			-10.98	0.02065			-10.98	0.01889
-10.976	0.01856			-10.976	0.0109			-10.976	0.01484
-10.972	0.01687			-10.972	0.01147			-10.972	0.00945
-10.968	0.01631			-10.968	0.02754			-10.968	0.0108
-10.964	0.01519			-10.964	0.01606			-10.964	0.01754
-10.96	0.01631			-10.96	0.01377			-10.96	0.0135
-10.956	0.01519			-10.956	0.01779			-10.956	0.00945
-10.952	0.01519			-10.952	0.02065			-10.952	0.01889
-10.948	0.01125			-10.948	0.0241			-10.948	0.01484
-10.944	0.01969			-10.944	0.01664			-10.944	0.0081
-10.94	0.01856			-10.94	0.01606			-10.94	0.0081
-10.936	0.01856			-10.936	0.01836			-10.936	0.01484
-10.932	0.02193			-10.932	0.00918			-10.932	0.01215
-10.928	0.01125			-10.928	0.01951			-10.928	0.0135
-10.924	0.0135			-10.924	0			-10.924	0.0054
-10.92	0.01969			-10.92	0.03041			-10.92	0.01484
-10.916	0.01125			-10.916	0.01893			-10.916	0.00945
-10.912	0.01181			-10.912	0.0241			-10.912	0.0081
-10.908	0.01406			-10.908	0.01893			-10.908	0.01619
[truncated: 63,520 more rows]

## Sheet: Figure 4c
	TpBpy	TpBpy-Fitting	Re-TpBpy	Re-TpBpy-Fitting	IRF
Time (ps)	Norm. Intensity	Norm. Intensity	Norm. Intensity	Norm. Intensity	Norm. Intensity
-195.741	0	0	0	0	0
-191.487	0.00109	0	0.0004	0	0
-187.236	0	0	0.00085	0	0
-182.989	0	0	0.00109	0	0
-178.746	0	0	0.00111	0	0
-174.507	0.00037	0	0.00136	0	0
-170.272	0.00075	0	0.00161	0	0
-166.04	0.00172	0	0.00178	0	0
-161.813	0.00131	0	0.00195	0	0
-157.589	0.00076	0	0.00273	0	0
-153.368	0.00124	0	0.00303	0	0
[truncated: 493 more rows]

## Sheet: Figure 5a TA spectra 
Wavelength (nm)
[truncated: 435 more rows]
[truncated: 160 more columns]

[truncated: 59 more sheets: Figure 5a SVD Fitting, Figure 5b TA spectra , Figure 5b SVD Fitting, Figure 5c, Figure 5d, Figure 5e, Figure 6a TA spectra , Figure 6a SVD Fitting, Figure 6b TA spectra , Figure 6b SVD Fitting, Figure 6c, Figure 6d, Figure 6e, Figure 7a, Figure 7b, Figure 7c, Figure 7d, Figure 7e, Figure 7f, Figure 7g …]
